# Supplementary material for: Depth-dependent peridotite-melt interaction and the origin of variable silica in the cratonic mantle
Source: Nat Commun. 2021 Feb 17;12:1082. doi: 10.1038/s41467-021-21343-9 (PMC7889928; doi:10.1038/s41467-021-21343-9)
Supplement: Supplementary file 4 — Supplementary Data 1 [file 41467_2021_21343_MOESM4_ESM.xlsx]

## Sheet: age data
	Re-Os TRD mode age (minimum depletion age)		Location	Region	Hosted in				TMA max Re-Os depletion age (Ga) from sulphides in peridotites and diamond inclusions	age ref	comment
Greenland	2.7-3.1	Wittig et al 2010	Kangerlussuaq	Southwest greenland	kimberlite	3.3	Witting 2010	NAC craton		Wittig N, Webb M, Pearson DG, et al (2010) Formation of the North Atlantic Craton: Timing and mechanisms constrained from Re–Os isotope and PGE data of peridotite xenoliths from S.W. Greenland. Chem Geol 276:166–187. doi: https://doi.org/10.1016/j.chemgeo.2010.06.002
			Maniitsoq	Southwest greenland	kimberlite			NAC craton
			Sarfartoq	Southwest greenland	kimberlite			NAC craton
			Wiedemann Fjord	Southeast Greenland	basalt dykes
			Ubekendt Ejland	West Greenland	alkaline basalt flows	3.3	Bernstein et al 2006	Disco Craton		Bernstein S, Hanghoj K, Kelemen PB, Brooks CK (2006) Ultra-depleted, shallow cratonic mantle beneath West Greenland: dunitic xenoliths from Ubekendt Ejland. Contrib to Mineral Petrol 152:335–347. doi: 10.1007/s00410-006-0109-0
Rae	2.75	Irvine et al 2003	Nikos	Somerset Island	kimberlite	3	Irving et al 2003		Irvine GJ, Pearson DG, Kjarsgaard BA, et al (2003) A Re–Os isotope and PGE study of kimberlite-derived peridotite xenoliths from Somerset Island and a comparison to the Slave and Kaapvaal cratons. Lithos 71:461–488. doi: https://doi.org/10.1016/S0024-4937(03)00126-9		Bragagni A, Luguet A, Fonseca ROC, et al (2017) The geological record of base metal sulfides in the cratonic mantle: A microscale 187Os/188Os study of peridotite xenoliths from Somerset Island, Rae Craton (Canada). Geochim Cosmochim Acta 216:264–285. doi: https://doi.org/10.1016/j.gca.2017.04.015
			JP	Somerset Island	kimberlite
			Batty Bay	Somerset Island	kimberlite
			Nord	Somerset Island	kimberlite
			Buffalo Hills	Buffalo Head terrane	kimberlite
Slave	2.6-2.75	Heaman and Pearson 2010	Jericho	Northern Slave	kimberlite	3.5	Irving et al 2003		Irvine GJ, Pearson DG, Kjarsgaard BA, et al (2003) A Re–Os isotope and PGE study of kimberlite-derived peridotite xenoliths from Somerset Island and a comparison to the Slave and Kaapvaal cratons. Lithos 71:461–488. doi: https://doi.org/10.1016/S0024-4937(03)00126-9
			Lac de Gras	Central Slave	kimberlite	3.3-3.5	Aulbach et al 2004, Westerlund et al 2006		Westerlund KJ, Shirey SB, Richardson SH, et al (2006) A subduction wedge origin for Paleoarchean peridotitic diamonds and harzburgites from the Panda kimberlite, Slave craton: evidence from Re–Os isotope systematics. Contrib to Mineral Petrol 152:275. doi: 10.1007/s00410-006-0101-8	Aulbach S, Griffin WL, Pearson NJ, et al (2004) Mantle formation and evolution, Slave Craton: constraints from HSE abundances and Re–Os isotope systematics of sulfide inclusions in mantle xenocrysts. Chem Geol 208:61–88. doi: https://doi.org/10.1016/j.chemgeo.2004.04.006	Heaman L, Pearson G (2010) Nature and evolution of the Slave Province subcontinental lithospheric mantle. Can J Earth Sci 47:369–388. doi: 10.1139/E09-046
			Torrie	Central Slave	kimberlite
			Gahcho Kué	Southern Slave	kimberlite
Siberia	2.9	Griffin WL, Spetsius Z V, Pearson NJ, O’Reilly SY (2002) In situ Re-Os analysis of sulfide inclusions in kimberlitic olivine: New constraints on depletion events in the Siberian lithospheric mantle. Geochemistry, Geophys Geosystems 3:1–25. doi: 10.1029/2001GC000287	Udachnaya	Central Siberian	kimberlite	3.5	Pearson et al 1994, Griffin et al 2002			Griffin WL, Spetsius Z V, Pearson NJ, O’Reilly SY (2002) In situ Re-Os analysis of sulfide inclusions in kimberlitic olivine: New constraints on depletion events in the Siberian lithospheric mantle. Geochemistry, Geophys Geosystems 3:1–25. doi: 10.1029/2001GC000287	Pearson DG, Carlson RW, Shirey SB, et al (1995) Stabilisation of Archaean lithospheric mantle: A Re-Os isotope study of peridotite xenoliths from the Kaapvaal craton. Earth Planet Sci Lett 134:341–357. doi: 10.1016/0012-821x(95)00125-v
			Obnazhennaya	Nortnern Siberian	kimberlite
Tanzania	2.5-2.9	Chesley et al 1999	Lashaine	East of rift	melilitite
			Olmani	East of rift	ankaramite
			Labait	Eastern margin	melilitite	2.9	Chesley et al 1999	only low temo spinel included as Garnet have porphyroclastic texture	Chesley JT, Rudnick RL, Lee CT (1999) Re-Os systematics of mantle xenoliths from the East African Rift: Age, structure, and history of the Tanzanian craton. Geochim Cosmochim Acta 63:1203–1217. doi: 10.1016/s0016-7037(99)00004-6	Chesley JT, Rudnick RL, Lee C-T (1998) Longevity of cratonic mantle beneath an active rift: Re-Os evidence from xenoliths from the Tanzanian East African Rift. In: International Kimberlite Conference: Extended Abstracts. pp 149–151
Kaapvaal	2.8	Simon et al 2008	Finsch	Kimberley block	kimberlite	2.9	Carlson and Moore 2004		Pearson DG, Wittig N (2008) Formation of Archaean continental lithosphere and its diamonds: the root of the problem. J Geol Soc London 165:895–914. doi: 10.1144/0016-76492008-003
			Premier	Kimberley block	kimberlite	2.9	Carlson and Moore 2004		Simon NSC, Carlson RW, Pearson DG, Davies GR (2007) The origin and evolution of the Kaapvaal cratonic lithospheric mantle. J Petrol 48:589–625. doi: 10.1093/petrology/egl074		Carlson RW, Moore RO (2004) Age of the Eastern Kaapvaal mantle: Re-Os isotope data for peridotite xenoliths from the Monastery kimberlite. South African J Geol 107:81–90. doi: 10.2113/107.1-2.81
			Kimberley	Kimberley block	kimberlite	3	Carlson and Moore 2004
			Fr Smith	Kimberley block	kimberlite
			Newlands	Kimberley block	kimberlite
			Jagersfontein	Witwatersrand terrane	kimberlite	3.1	Carlson and Moore 2004
			Monastery	Witwatersrand terrane	kimberlite	3	Carlson and Moore 2004
			Lesotho	Witwatersrand terrane	kimberlite	3.3	Carlson and Moore 2004

## Sheet: stats
Craton	Re-Os TRD age (Ga)		Location	Region	Host magma	n	NiO	WR Mg#	ol Fo	Cr2O3/Al2O3	olivine mode		MgO/SiO2
	minimum depletion age						average	average	average	average	average	median	average	median	KDE1	%	KDE2	%
NAC	2.7-3.1	Wittig et al (2010)	All			88	0.33002	92.6573	92.7401	3.31951	88.195	88	1.16015	1.16729	1.2096	57.4	0.0912	42.6
			Garnet bearing			10	0.319803	92.244	92.708	0.548253	81.9197	77	1.10292	1.08767	1.067	71	1.189	29
			Garnet free			78	0.330164	92.7103	89.1772	3.59274	89.0317	89.8	1.16748	1.16999	1.2134	61.3	1.105	38.7
			Ubekendt Ejland	West Greenland	alkali basalt	27	0.338879	92.5933	92.6515	8.04041	97.1291	98.1	1.22523	1.22985	1.2267	100	-	-
			Wiedemann Fjord	East Greenland	alkali basalt	39	0.329067	92.9314	92.8517	0.906873	83.5405	84.6928	1.12815	1.13213	1.1325	100	-	-
			Sarfartoq	Southwest Greenland	kimberlite	20	0.296344	92.2399	92.6065	0.600383	86.236	85.5	1.14583	1.14455	1.196	57	1.0878	43
Kaapvaal	2.8	Simon et al (2007)	All			139	0.299687	92.5531	92.6117	0.424973	67.2965	65.2711	0.990622	0.97686	1.1148	29.6	0.959	70.4
			Garnet bearing			108	0.299037	92.4733	92.5252	0.341982	66.5673	65.0325	0.987233	0.97114	1.0983	32.8	0.9487	67.2
			Garnet free			31	0.301949	92.8311	92.913	0.714105	67.6915	66.6683	1.00243	1.00228	1.16	26	0.983	74
			Finsch	Kimberley block	kimberlite	33	0.307414	92.2377	92.1209	0.463648	77.746	81.43	1.05243	1.06243	1.116	58.2	0.958	41.8
			Kimberley	Kimberley block	kimberlite	53	0.30256	92.7319	92.75	0.494502	64.1164	63.964	0.96614	0.964121	0.9438	69.2	1.114	30.8
			Premier	Witwatersrand terrane	kimberlite	8	0.281975	91.456	92.0248	0.294896	64.7544	64.0184	0.957283	0.957493	-	-	-	-
			Jagersfontein	Witwatersrand terrane	kimberlite	12	0.270438	92.6893	92.9947	0.323367	70.1058	68	1.01554	0.996629	-	-	-	-
			Lesotho	Witwatersrand terrane	kimberlite	29	0.302877	92.774	92.8707	0.346638	62.7854	62.3762	0.953492	0.953125	0.9566	100	-	-
Siberia	2.9	Griffin et al (2002)	All			60	0.298835	92.2133	92.3766	0.514966	75.2658	77.2	1.03668	1.05968	1.1041	54.4	0.9614	44.3
			Garnet bearing			18	0.300927	91.835	92.1675	0.38685	75.4938	79.2	1.03711	1.06598	1.083	58	0.978	42
			Garnet free			42	0.297976	92.3754	92.4644	0.621541	75.17	76.25	1.03649	1.05904	1.115	53.9	0.957	43.9
			Obnazhennaya	Northern Siberian	kimberlite	8	0.28875	91.2075	92.0947	0.420277	70.4031	70.6	0.93679	0.931129	-	-	-	-
			Udachnaya	Central Siberian	kimberlite	52	0.300551	92.368	92.4795	0.549563	77.0425	82.4826	1.05204	1.07793	1.109	54.4	0.973	45.6
Slave	2.6-2.75	Heaman and Pearson (2010)	All			50	0.296408	91.8645	92.0595	0.552126	73.2434	75	1.01268	1.01452	0.97	50	1.071	50
			Garnet bearing			41	0.297274	91.6388	91.8368	0.461073	72.6015	74.2592	1.00239	1.00518	0.981	66	1.069	34
			Garnet free			9	0.292464	92.8925	92.9011	0.96692	75.954	78.3	1.05955	1.08643	-	-	-	-
			Jericho	Northern Slave	kimberlite	17	0.292814	91.6551	92.24	0.422741	71.9792	70.5356	0.998351	0.990864	-	-	-	-
			Lac de Gras	Central Slave	kimberlite	33	0.29826	91.9724	92.0048	0.618778	73.7798	76.5	1.02006	1.02691	-	-	-	-
			Gahcho Kué	Southern Slave	kimberlite	18	0.307915	91.9104	91.9311	0.651567	76.8216	77.45	1.03569	1.02614	-	-	-	-
Rae	2.75	Irvine et al (2003)	All			50	0.309177	91.4203	92.11	0.451879	73.4448	74.1637	1.01639	1.02879	1.0515	73	0.943	27
			Garnet bearing			45	0.307302	91.3753	83.7364	0.382797	73.6992	74.4226	1.01548	1.03341	1.0421	75	0.934	25
			Garnet free			5	0.31298	91.8251	0	1.05385	71.1546	71.9228	1.02449	1.02417	-	-	-	-
			Somerset Island	Northern Rae	kimberlite	50	0.309177	91.4203	92.11	0.451879	73.4448	74.1637	1.01639	1.02879	1.0393	79.8	0.93	20.2
Tanzania	2.5-2.9	Chesley et al (1999)	All			38	0.305903	92.4635	92.4413	1.3761	82.7899	83.898	1.10484	1.10674	1.2	49.2	1.1	50.8
			Garnet bearing			14	0.257393	92.3527	92.355	0.4239	73.4513	73.7301	1.03041	1.03006	-	-	-	-
			Garnet free			24	0.319434	92.5282	92.4917	1.93155	88.2373	88.5761	1.14826	1.13545	1.209	38	1.108	62
			Labait	Eastern craton margin	melilitite	8	0.304609	92.1909	92.3975	0.746758	81.2396	77.9901	1.09958	1.09637	-	-	-	-
			Lashaine	Eastern craton margin	ankaramite, carbonatite	26	0.300252	92.3193	92.3227	0.824296	81.0278	83.3237	1.08596	1.09625	1.136	69.7	0.996	30.3

## Sheet: NAC
Location	Sample	Texture	Garnet	USGS	ol	opx	cpx	grt	sp		norm ol	norm opx	norm cpx	norm grt	norm sp		USGSol	USGSopx	USGScpx		method for bulk	Na2O	MgO	Al2O3	SiO2	CaO	TiO2	Cr2O3	MnO	FeO	NiO	Mg#	Cr#	Cr2O3/Al2O3	MgO/SiO2	ol Mg	opxMg	spn Cr#	reference
Ubekendt Ejland	452002	most granuloblastic	Garnet free	dunite	96.8	2.1			1.1		96.8	2.1	0	0	1.1		97.8766	2.12336	0		point count	0.00989	50.8727	0.06811	41.5752	0.05082	0.05873	0.71693	0.1298	7.37185	0.34096	92.4843	87.595	10.5261	1.22363	92.54	92.94	89.07	Bernstein et al 2006
Ubekendt Ejland	452006	most granuloblastic	Garnet free	dunite	91.1	7.6			1.3		91.1	7.6	0	0	1.3		92.2999	7.7001	0		point count	0.02126	49.8865	0.06643	42.0121	0.05936	0.01117	0.82716	0.07705	7.42421	0.33419	92.2968	89.3082	12.4516	1.18743	92.42	93.08	91.15	Bernstein et al 2006
Ubekendt Ejland	452008	most granuloblastic	Garnet free	dunite	98.4				1.6		98.4	0	0	0	1.6		100	0	0		point count	0.02952	50.1422	0.1776	40.5324	0.03968	0.02032	0.888	0.11256	7.78896	0.3568	91.9865	77.0335	5	1.23709	92.16		78.68	Bernstein et al 2006
Ubekendt Ejland	452009	most granuloblastic	Garnet free	dunite	95.5	3.1			1.4		95.5	3.1	0	0	1.4		96.856	3.14402	0		point count	0.01941	49.9253	0.11209	41.304	0.02186	0.03568	0.86217	0.10818	7.5646	0.32886	92.1681	83.766	7.69177	1.20873	92.3	92.85	88.82	Bernstein et al 2006
Ubekendt Ejland	452016	most granuloblastic	Garnet free	dunite	98.8				1.2		98.8	0	0	0	1.2		100	0	0		point count	0.02964	50.3826	0.05444	40.0754	0.02012	0.02108	0.74576	0.13288	7.26152	0.30724	92.5217	90.1861	13.6988	1.25719	92.61		93.35	Bernstein et al 2006
Ubekendt Ejland	452018	most granuloblastic	Garnet free	dunite	90.2	9.1			0.7		90.2	9.1	0	0	0.7		90.8359	9.16415	0		point count	0.02077	50.0094	0.08273	42.5631	0.02728	0.01294	0.42223	0.11077	6.90874	0.3406	92.8097	77.3947	5.10371	1.17495	92.77	93.42	82.87	Bernstein et al 2006
Ubekendt Ejland	452021	most granuloblastic	Garnet free	dunite	98.9				1.1		98.9	0	0	0	1.1		100	0	0		point count	0.02967	51.5447	0.1212	40.9958	0.04967	0.02297	0.66669	0.08264	7.06087	0.36736	92.866	78.6784	5.50074	1.25732	92.94		81.06	Bernstein et al 2006
Ubekendt Ejland	452022	most granuloblastic	Garnet free	dunite	95.7	1.8			2.5		95.7	1.8	0	0	2.5		98.1538	1.84615	0		point count	0.01968	50.6382	0.13537	40.7247	0.03065	0.02468	1.51815	0.10869	7.40455	0.3476	92.4211	88.2674	11.2148	1.24343	92.78	93.11	89.01	Bernstein et al 2006
Ubekendt Ejland	452028	most granuloblastic	Garnet free	dunite	97.9				0.6		99.3909	0	0	0	0.609137		100	0	0		point count	0.02937	50.5724	0.11564	40.5217	0.04919	0.01051	0.32744	0.12871	7.72643	0.37292	92.1081	65.5113	2.83155	1.24803	92.06		68.25	Bernstein et al 2006
Ubekendt Ejland	455901	most granuloblastic	Garnet free	dunite	99.7				0.3		99.7	0	0	0	0.3		100	0	0		point count	0.01994	51.5545	0.02791	41.6589	0.02997	0.01144	0.1988	0.17057	6.72574	0.33934	93.1828	82.6938	7.1229	1.23754	93.06		87	Bernstein et al 2006
Ubekendt Ejland	455903	most granuloblastic	Garnet free	dunite	98.2	1			0.8		98.2	1	0	0	0.8		98.9919	1.00806	0		point count	0.02966	50.5439	0.09014	41.6176	0.04054	0.03096	0.46318	0.09162	7.2863	0.39504	92.5202	77.5132	5.13845	1.21448	92.57	93.38	81.62	Bernstein et al 2006
Ubekendt Ejland	455906	most granuloblastic	Garnet free	dunite	98.4				1.6		98.4	0	0	0	1.6		100	0	0		point count	0.01968	50.4753	0.23072	41.2218	0.01984	0.04096	0.92592	0.11288	7.63696	0.33648	92.1785	72.9157	4.01318	1.22448	92.31		73.81	Bernstein et al 2006
Ubekendt Ejland	455907	most granuloblastic	Garnet free	dunite	90.5	9.5					90.5	9.5	0	0	0		90.5	9.5	0		point count	0.02095	48.9412	0.09515	43.1552	0.04665	0.02	0.0495	0.12285	7.3596	0.34055	92.2226	25.8704	0.520231	1.13407	92.1	92.13		Bernstein et al 2006
Ubekendt Ejland	455910	most granuloblastic	Garnet free	dunite	95	5					95	5	0	0	0		95	5	0		point count	0.02	50.241	0.031	42.4795	0.024	0.029	0.021	0.1195	7.632	0.345	92.1496	31.2448	0.677419	1.18271	92.01	92.39		Bernstein et al 2006
Ubekendt Ejland	455916	most granuloblastic	Garnet free	dunite	98	0.4			1.6		98	0.4	0	0	1.6		99.5935	0.406504	0		point count	0.02952	50.2308	0.04752	40.9952	0.02984	0.01192	1.04052	0.14288	7.86332	0.33456	91.9293	93.6261	21.8965	1.22528	92.11	92.55	96.09	Bernstein et al 2006
Ubekendt Ejland	455918	most granuloblastic	Garnet free	dunite	96	2.1			1.9		96	2.1	0	0	1.9		97.8593	2.14067	0		point count	0.01023	50.0039	0.41358	41.1454	0.03231	0.01251	0.91118	0.13074	7.56372	0.35975	92.1803	59.644	2.20315	1.2153	92.3	93.19	60.48	Bernstein et al 2006
Ubekendt Ejland	455920	most granuloblastic	Garnet free	dunite	98.3	0.7			1		98.3	0.7	0	0	1		99.2929	0.707071	0		point count	0.01004	50.8052	0.10561	41.4152	0.0305	0.01034	0.64103	0.11127	7.09347	0.33552	92.7386	80.2832	6.06979	1.22673	92.77	93.49	82.38	Bernstein et al 2006
Ubekendt Ejland	455923	most granuloblastic	Garnet free	dunite	100						100	0	0	0	0		100	0	0		point count	0.02	51.26	0.02	41.68	0.06	0.01	0.04	0.15	6.94	0.32	92.9433	57.2954	2	1.22985	92.81			Bernstein et al 2006
Ubekendt Ejland	455927	most granuloblastic	Garnet free	dunite	99.2				0.8		99.2	0	0	0	0.8		100	0	0		point count	0.00992	50.7964	0.05888	40.7427	0.02984	0.03128	0.53936	0.0324	6.7832	0.338	93.0331	86.0043	9.16033	1.24676	93.13		89.75	Bernstein et al 2006
Ubekendt Ejland	455930	most granuloblastic	Garnet free	dunite	96.8	2.8			0.4		96.8	2.8	0	0	0.4		97.1888	2.81124	0		point count	0.0202	50.9301	0.09792	41.966	0.0222	0.03048	0.21548	0.13916	6.40392	0.36036	93.4132	59.6158	2.20057	1.2136	93.33	93.65	65.02	Bernstein et al 2006
Ubekendt Ejland	455931	most granuloblastic	Garnet free	dunite	97.8				2.2		97.8	0	0	0	2.2		100	0	0		point count	0.01956	49.5025	0.0607	39.9605	0.02978	0.01264	1.38542	0.08352	7.77254	0.35428	91.907	93.8692	22.8241	1.23879	92.28		95.68	Bernstein et al 2006
Ubekendt Ejland	455932	most granuloblastic	Garnet free	dunite	98.1				1.9		98.1	0	0	0	1.9		100	0	0		point count	0.01962	50.5512	0.09391	40.1956	0.02962	0.0157	1.2436	0.18038	6.58228	0.27563	93.1949	89.8821	13.2425	1.25763	93.3		91.7	Bernstein et al 2006
Ubekendt Ejland	455934	most granuloblastic	Garnet free	dunite	99				1		99	0	0	0	1		100	0	0		point count	0.0198	50.4594	0.1463	40.7691	0.0398	0.0311	0.5617	0.1511	7.4695	0.3079	92.3347	72.0325	3.83937	1.23769	92.34		72.72	Bernstein et al 2006
Ubekendt Ejland	455942	most granuloblastic	Garnet free	dunite	96.6	2			1.4		96.6	2	0	0	1.4		97.9716	2.0284	0		point count	0.01972	50.3168	0.16314	40.7597	0.02698	0.0314	0.8135	0.08506	6.46808	0.32158	93.276	76.9857	4.98651	1.23447	93.4	93.69	78.01	Bernstein et al 2006
Ubekendt Ejland	455943	most granuloblastic	Garnet free	dunite	99.5				0.5		99.5	0	0	0	0.5		100	0	0		point count	0.0199	51.1977	0.0417	41.0842	0.02995	0.01015	0.3547	0.13	7.0668	0.3287	92.8155	85.0882	8.506	1.24616	92.76		86.94	Bernstein et al 2006
Ubekendt Ejland	455948	most granuloblastic	Garnet free	dunite	99	0.4			0.6		99	0.4	0	0	0.6		99.5976	0.402414	0		point count	0.01988	51.5241	0.02324	41.2508	0.02016	0.04052	0.39744	0.1109	6.15334	0.31762	93.7233	91.9822	17.1015	1.24905	93.73	94.13	95.06	Bernstein et al 2006
Ubekendt Ejland	455954	most granuloblastic	Garnet free	dunite	97.4	1.6			0.8		97.5952	1.60321	0	0	0.801603		98.3838	1.61616	0		point count	0.02012	50.5122	0.04452	41.1057	0.04144	0.02188	0.51508	0.07154	7.18288	0.3429	92.6143	88.5862	11.5696	1.22884	92.7	93.32	93.32	Bernstein et al 2006
Wiedemann Fjord	1-7a	tabular granoblastic	Garnet free	harzburgite	75.9	22.1			2		75.9	22.1	0	0	2		77.449	22.551	0		point count	0.0235571	46.886	1.14472	43.6388	0.10251	0.00907634	0.917763	0.182946	6.72776	0.307406	92.5522	34.9733	0.801735	1.07441	92.4825	92.7171	42.3107	Bernstein et al 1998
Wiedemann Fjord	1-11	tabular granoblastic	Garnet free	harzburgite	84.1	15.2					84.6928	15.3072	0	0	0		84.6928	15.3072	0		point count	0.0242328	49.2746	0.265203	43.8171	0.0783086	0.00306887	0.0629642	0.184656	6.0069	0.331041	93.6012	13.7387	0.237419	1.12455	93.5074		28.9382	Bernstein et al 1998
Wiedemann Fjord	1-15A	tabular granoblastic	Garnet free	dunite	88.7	6.1	3		2.2		88.7	6.1	3	0	2.2		90.6953	6.23722	3.06748		point count	0.0565614	49.079	0.846745	41.625	0.722986	0.0154013	1.22678	0.196197	5.89366	0.344192	93.6908	49.288	1.44882	1.17907	93.6768	93.7643	56.6954	Bernstein et al 1998
Wiedemann Fjord	1-15B	tabular granoblastic	Garnet free	harzburgite	84.3	14.6	0.6		0.5		84.3	14.6	0.6	0	0.5		84.7236	14.6734	0.603015		point count	0.0306422	48.251	0.499621	43.2681	0.210829	0.00586545	0.243821	0.186167	6.96167	0.330777	92.5144	24.6633	0.488012	1.11516	92.4599	92.5101		Bernstein et al 1998
Wiedemann Fjord	1-16A	tabular granoblastic	Garnet free	harzburgite	88.8	10.6	0.3		0.3		88.8	10.6	0.3	0	0.3		89.0672	10.6319	0.300903		point count	0.027655	49.5098	0.285279	42.8359	0.127918	0.00370577	0.20845	0.189943	6.50275	0.343715	93.1397	32.8936	0.730688	1.1558	93.0349	93.1943	55.4982	Bernstein et al 1998
Wiedemann Fjord	1-16B	tabular granoblastic	Garnet free	harzburgite	77.6	21.2	0.6		0.6		77.6	21.2	0.6	0	0.6		78.0684	21.328	0.603622		point count	0.0303029	47.2226	0.665641	44.2511	0.235676	0.00740757	0.278938	0.179887	6.78416	0.311438	92.544	21.943	0.419053	1.06715	92.3953	92.7639	31.6301	Bernstein et al 1998
Wiedemann Fjord	1-16C	equant granoblastic	Garnet free	harzburgite	84.5	13.5	0.2		1.8		84.5	13.5	0.2	0	1.8		86.0489	13.7475	0.203666		point count	0.0261647	48.4625	0.904227	42.5154	0.11563	0.00750952	0.849224	0.190757	6.61487	0.332136	92.8897	38.6513	0.93917	1.13988	92.8754	93.1247	44.8164	Bernstein et al 1998
Wiedemann Fjord	1-18	equant granoblastic	Garnet free	harzburgite	76.1	23.6			0.3		76.1	23.6	0	0	0.3		76.329	23.671	0		point count	0.0237806	47.4101	0.496558	44.798	0.108583	0.00537529	0.224522	0.17739	6.46633	0.306949	92.8947	23.273	0.452156	1.05831	92.6987	93.2496	47.7245	Bernstein et al 1998
Wiedemann Fjord	1-18	tabular granoblastic	Garnet free	harzburgite	86.7	10.5	0.1		2.7		86.7	10.5	0.1	0	2.7		89.1059	10.7914	0.102775		point count	0.0250779	48.4961	1.49815	41.5302	0.0815003	0.00872032	0.889339	0.195935	6.89831	0.339005	92.6122	28.4807	0.593625	1.16773	92.5852	92.5509	47.7245	Bernstein et al 1998
Wiedemann Fjord	1-20	equant granoblastic	Garnet free	harzburgite	76.1	20.7	0.7		2.5		76.1	20.7	0.7	0	2.5		78.0513	21.2308	0.717949		point count	0.0310482	46.7745	1.49996	43.2892	0.255515	0.0120651	0.962647	0.184832	6.639	0.308261	92.627	30.0958	0.641782	1.08051	92.5176	92.954	34.6283	Bernstein et al 1998
Wiedemann Fjord	1-21A	tabular granoblastic	Garnet free	harzburgite	85.2	13.9			0.9		85.2	13.9	0	0	0.9		85.9738	14.0262	0		point count	0.0241539	49.0555	0.563318	43.0508	0.072045	0.00487639	0.463279	0.188407	6.25224	0.333625	93.3295	35.5546	0.822411	1.13948	93.2362	93.2221	45.9873	Bernstein et al 1998
Wiedemann Fjord	1-21B	tabular granoblastic	Garnet free	harzburgite	74.3	24.1	0.7		0.9		74.3	24.1	0.7	0	0.9		74.9748	24.3189	0.706357		point count	0.0311854	46.7605	0.705039	44.6057	0.269283	0.00899178	0.544155	0.177635	6.56356	0.302031	92.7027	34.1132	0.771808	1.04831	92.55	92.9426	52.7907	Bernstein et al 1998
Wiedemann Fjord	1-22A	equant granoblastic	Garnet free	harzburgite	86.5	11.9			1.6		86.5	11.9	0	0	1.6		87.9065	12.0935	0		point count	0.0241288	49.6957	0.749901	42.5599	0.0643984	0.00614039	0.807061	0.19206	5.607	0.33777	94.0496	41.9269	1.07622	1.16766	93.9996	94.2256	48.6399	Bernstein et al 1998
Wiedemann Fjord	1-22b	tabular granoblastic	Garnet free	harzburgite	86.3	13.7					86.3	13.7	0	0	0		86.3	13.7	0		point count	0.0243227	49.6014	0.23645	43.5482	0.0714712	0.00270901	0.0579262	0.186455	5.99527	0.336313	93.6523	14.1146	0.244983	1.139	93.5518	93.812		Bernstein et al 1998
Wiedemann Fjord	2-10	tabular granoblastic	Garnet free	harzburgite	75.5	22.7	0.5		1.3		75.5	22.7	0.5	0	1.3		76.4944	22.999	0.506586		point count	0.0290301	47.0753	0.911095	44.2077	0.218504	0.00905844	0.626332	0.180172	6.40821	0.305744	92.9075	31.5614	0.68745	1.06487	92.7997	93.0221	41.8013	Bernstein et al 1998
Wiedemann Fjord	2-11	tabular granoblastic	Garnet free	harzburgite	84.7	14.8			0.5		84.7	14.8	0	0	0.5		85.1256	14.8744	0		point count	0.0241796	49.0805	0.427251	43.4009	0.0755327	0.00411145	0.292792	0.186556	6.18576	0.331932	93.3989	31.4936	0.685293	1.13086	93.3315	93.2204	47.6568	Bernstein et al 1998
Wiedemann Fjord	2-12a	tabular granoblastic	Garnet free	harzburgite	80.9	16.6			2.5		80.9	16.6	0	0	2.5		82.9744	17.0256	0		point count	0.0237405	47.9392	1.22338	42.6426	0.0817908	0.00916848	1.14083	0.189562	6.41061	0.322139	93.024	38.483	0.932522	1.12421	92.9665	93.1117	43.7297	Bernstein et al 1998
Wiedemann Fjord	2-12b	tabular granoblastic	Garnet free	harzburgite	85.6	11.9			2.5		85.6	11.9	0	0	2.5		87.7949	12.2051	0		point count	0.0239733	48.5555	1.0149	41.9032	0.0641399	0.00823294	1.25794	0.194201	6.66885	0.335756	92.8486	45.3994	1.23947	1.15875	92.7904	93.3286	50.3692	Bernstein et al 1998
Wiedemann Fjord	2-15A	equant granoblastic	Garnet free	dunite	90	9.3			0.7		90	9.3	0	0	0.7		90.6344	9.36556	0		point count	0.0244177	49.4121	0.380133	42.3398	0.0547448	0.00348726	0.396242	0.192489	6.89804	0.347467	92.7395	41.1509	1.04238	1.16704	92.6293	93.087	52.696	Bernstein et al 1998
Wiedemann Fjord	2-15B	tabular granoblastic	Garnet free	harzburgite	87.7	10			2.3		87.7	10	0	0	2.3		89.7646	10.2354	0		point count	0.0241013	48.9937	0.916005	41.7145	0.0571025	0.00739247	1.16155	0.19559	6.60412	0.341676	92.972	45.9653	1.26807	1.1745	92.9342	93.1617	50.6358	Bernstein et al 1998
Wiedemann Fjord	2-16B	tabular granoblastic	Garnet free	harzburgite	84.8	14.6			0.6		84.8	14.6	0	0	0.6		85.3119	14.6881	0		point count	0.0241727	49.0852	0.397787	43.3446	0.0747	0.00430503	0.394204	0.187009	6.20123	0.332325	93.384	39.9324	0.990994	1.13244	93.2751	93.6467	60.1853	Bernstein et al 1998
Wiedemann Fjord	2-19	tabular granoblastic	Garnet free	harzburgite	84.7	13	0.1		2.2		84.7	13	0.1	0	2.2		86.6053	13.2924	0.102249		point count	0.0250432	48.1157	1.2775	42.114	0.09093	0.00803789	0.761658	0.192295	7.04355	0.332979	92.4133	28.5693	0.596212	1.14251	92.3004	92.5067	31.1774	Bernstein et al 1998
Wiedemann Fjord	2-22	tabular granoblastic	Garnet free	dunite	98.4				1.6		98.4	0	0	0	1.6		100	0	0		point count	0.0247165	51.0701	0.23521	40.5748	0.019811	0.0037804	1.04698	0.20378	6.44068	0.372163	93.3949	74.9125	4.45126	1.25866	93.4268		73.9181	Bernstein et al 1998
Wiedemann Fjord	2-24a	equant granoblastic	Garnet free	lherzolite	80.7	17.1	1.4		0.8		80.7	17.1	1.4	0	0.8		81.3508	17.2379	1.41129		point count	0.0390589	47.4525	0.792426	43.5751	0.401433	0.00946364	0.264745	0.183616	6.9048	0.320467	92.4554	18.3088	0.334095	1.08898	92.3229	92.4532	21.9214	Bernstein et al 1998
Wiedemann Fjord	2-24Aa	equant granoblastic	Garnet free	lherzolite	79.6	17.6	1.1		1.7		79.6	17.6	1.1	0	1.7		80.9766	17.9044	1.11902		point count	0.0356428	47.3747	1.28182	43.2355	0.334859	0.0107768	0.475248	0.185577	6.68722	0.317854	92.6646	19.9178	0.370759	1.09574	92.5168	92.8376	22.0395	Bernstein et al 1998
Wiedemann Fjord	2-25	tabular granoblastic	Garnet free	lherzolite	72.3	23.3	2.2		2.2		72.3	23.3	2.2	0	2.2		73.9264	23.8241	2.24949		point count	0.047088	45.9698	1.42926	44.0286	0.605361	0.0163765	0.923874	0.180051	6.4654	0.296949	92.6893	30.2469	0.646401	1.04409	92.5631	93.0256		Bernstein et al 1998
Wiedemann Fjord	2-26	tabular granoblastic	Garnet free	dunite	89.8	9.2	0.1		0.9		89.8	9.2	0.1	0	0.9		90.6155	9.28355	0.100908		point count	0.0254621	49.3408	0.525154	42.2603	0.0770209	0.00424014	0.416927	0.192961	6.86347	0.34698	92.7636	34.7508	0.793915	1.16755	92.7641	93.1527		Bernstein et al 1998
Wiedemann Fjord	2-31a	tabular granoblastic	Garnet free	dunite	92.4	6.5	0.3		0.8		92.4	6.5	0.3	0	0.8		93.1452	6.55242	0.302419		point count	0.0277613	49.739	0.46787	41.9023	0.112218	0.0040689	0.352392	0.195191	6.91127	0.35444	92.771	33.5663	0.753183	1.18702	92.6576	93.3367	38.9306	Bernstein et al 1998
Wiedemann Fjord	2-32a	tabular granoblastic	Garnet free	harzburgite	80.8	18.9			0.3		80.8	18.9	0	0	0.3		81.0431	18.9569	0		point count	0.0240125	48.2073	0.429466	44.07	0.0909589	0.00444762	0.20453	0.182028	6.46916	0.320538	93.0012	24.2126	0.476244	1.09388	92.9246	93.0549		Bernstein et al 1998
Wiedemann Fjord	2-33	tabular coarse	Garnet free	dunite	95.3	3.7			1		95.3	3.7	0	0	1		96.2626	3.73737	0		point count	0.0246402	50.6989	0.294202	41.4511	0.0337349	0.00309565	0.610357	0.198721	6.36011	0.362916	93.4275	58.1891	2.07462	1.2231	93.4263	93.7501	63.8352	Bernstein et al 1998
Wiedemann Fjord	4-24a	tabular granoblastic	Garnet free	harzburgite	83.8	14			2.2		83.8	14	0	0	2.2		85.6851	14.3149	0		point count	0.0239212	48.5659	1.23952	42.4231	0.0721057	0.0079525	0.824844	0.191416	6.31981	0.330349	93.1989	30.8633	0.665456	1.1448	93.1101	93.3751	34.1476	Bernstein et al 1998
Wiedemann Fjord	4-24b	tabular coarse	Garnet free	dunite	97.1				2.9		97.1	0	0	0	2.9		100	0	0		point count	0.0244887	50.0804	0.545655	39.8367	0.0196591	0.00681784	1.76869	0.206818	7.15738	0.36908	92.5798	68.4984	3.2414	1.25714	92.6738		67.9921	Bernstein et al 1998
Wiedemann Fjord	4-25a	tabular granoblastic	Garnet free	dunite	91.9	5.6	0.1		2.4		91.9	5.6	0.1	0	2.4		94.1598	5.7377	0.102459		point count	0.0253684	49.7705	1.20998	41.0377	0.063545	0.00707139	0.860563	0.199973	6.47789	0.353604	93.1976	32.3003	0.711222	1.2128	93.1157		33.6894	Bernstein et al 1998
Wiedemann Fjord	4-26a	tabular granoblastic	Garnet free	harzburgite	86	13.1	0.3		0.6		86	13.1	0.3	0	0.6		86.5191	13.1791	0.301811		point count	0.0274724	48.6478	0.549881	42.9703	0.137085	0.00490324	0.224403	0.188193	6.91274	0.335796	92.6193	21.4925	0.408094	1.13213	92.4932	92.6819	26.3549	Bernstein et al 1998
Wiedemann Fjord	4-26b	tabular granoblastic	Garnet free	lherzolite	77.2	20.1	1.1		1.6		77.2	20.1	1.1	0	1.6		78.4553	20.4268	1.11789		point count	0.0355398	46.9489	1.04288	43.6428	0.344356	0.0110383	0.714977	0.182864	6.70579	0.310831	92.584	31.5027	0.685583	1.07575	92.4559	92.6348	39.4307	Bernstein et al 1998
Wiedemann Fjord	4-27	tabular granoblastic	Garnet free	lherzolite	70.7	24.1	3.7		1.4		70.7708	24.1241	3.7037	0	1.4014		71.7766	24.467	3.75635		point count	0.0632246	44.6206	1.37332	44.3586	0.946993	0.0191255	0.389158	0.175822	7.49365	0.291958	91.3921	15.973	0.28337	1.00591	91.2179	91.3409	18.2204	Bernstein et al 1998
Wiedemann Fjord	4.29	tabular granoblastic	Garnet free	harzburgite	78.5	19.6	0.2		1.3		78.8153	19.6787	0.200803	0	1.30522		79.8576	19.939	0.203459		point count	0.0259559	47.3645	0.950379	43.6156	0.139079	0.00756506	0.509439	0.183482	6.84783	0.315429	92.5001	26.4485	0.536037	1.08595	92.3653	92.7321	32.3566	Bernstein et al 1998
Wiedemann Fjord	429285a	tabular granoblastic	Garnet free	harzburgite	79.1	20.6			0.3		79.1	20.6	0	0	0.3		79.338	20.662	0		point count	0.0239278	48.1163	0.444825	44.3811	0.0973926	0.00478692	0.221011	0.180336	6.21679	0.315576	93.244	24.9983	0.496848	1.08416	93.1614	93.1987	49.6864	Bernstein et al 1998
Wiedemann Fjord	42928.5	equant granoblastic	Garnet free	harzburgite	74.5	22.3			3.2		74.5	22.3	0	0	3.2		76.9628	23.0372	0		point count	0.0233353	47.0673	1.29953	43.2649	0.103048	0.0119501	1.72744	0.185605	5.97645	0.304001	93.3527	47.1382	1.32928	1.08789	93.4209	93.3367	54.5492	Bernstein et al 1998
Sarfartoq	1	coarse low temp	Garnet bearing	dunite	88	6		6			88	6	0	6	0		93.617	6.38298	0		XRF	0.21	48	1.16	41.38	0.54	0.12		0.11	6.96		92.4798			1.15998	93.3	94.2		Bizzarro and Stevenson 2003
Sarfartoq	6	coarse low temp	Garnet bearing	dunite	93	5		2	tr		93	5	0	2			94.898	5.10204	0		XRF	0.08	47.88	0.59	40.42	0.6	0.09		0.11	7.24		92.1828			1.18456	92.7	93.7		Bizzarro and Stevenson 2003
Sarfartoq	8	coarse low temp	Garnet bearing	harzburgite	78	18		4			78	18	0	4	0		81.25	18.75	0		XRF	0.19	46.34	0.86	42	0.75	0.12		0.12	7.89		91.2834			1.10333	92.3	92.8		Bizzarro and Stevenson 2003
Sarfartoq	9	coarse	Garnet free																		XRF	0.17	47.69	0.21	40.24	1.15	0.19		0.12	7.4		91.9945			1.18514				Bizzarro and Stevenson 2003
Sarfartoq	11	coarse	Garnet free	dunite	99				1		99	0	0	0	1		100	0	0		XRF	0.09	49.64	0.19	39.99	0.53	0.08		0.1	6.94		92.7297			1.24131	93.8		85.6	Bizzarro and Stevenson 2003
Sarfartoq	13	coarse	Garnet free	harzburgite	88	10	2		tr		88	10	2	0			88	10	2		XRF	0.26	45.67	0.44	40.27	1.79	0.16		0.12	7.76		91.2997			1.13409			77.6	Bizzarro and Stevenson 2003
Sarfartoq	32	coarse	Garnet free																		XRF	0.09	50.26	0.11	40.39	0.32	0.04		0.1	7.06		92.6977			1.24437				Bizzarro and Stevenson 2003
Sarfartoq	37	coarse	Garnet free	dunite	93	6			1		93	6	0	0	1		93.9394	6.06061	0		XRF	0.23	48.25	0.17	41.16	0.53	0.07		0.11	8		91.4924			1.17225	92		82.4	Bizzarro and Stevenson 2003
Sarfartoq	41	coarse	Garnet free	dunite	90.5473	6.96517	1.99005		tr		91	7	2	0			91	7	2		XRF	0.14	48.51	0.18	42	0.34	0.04		0.11	7.06		92.4541			1.155	92.3	93.5	84.2	Bizzarro and Stevenson 2003
Sarfartoq	42	coarse	Garnet free																		XRF	0.14	48.89	0.27	40.02	0.89	0.13		0.12	7.75		91.8357			1.22164	92.6		86.3	Bizzarro and Stevenson 2003
Sarfartoq	488850	Coarse tabular	Garnet bearing	dunite	98.9		0.8	0.24			98.9594	0	0.80048	0.240144	0		99.1976	0	0.802407		XRF	0.03	50.71	0.14	41.08	0.29	0.07	0.180941	0.1	7.05	0.319803	92.7673	46.4383	1.29243	1.23442	93.11			Wittig et al 2008, Sand et al 2009
Sarfartoq	488883	Coarse tabular	Garnet free	dunite	99.1		0.9		0.86		98.255	0	0.892326	0	0.852667		99.1	0	0.9		XRF	0.07	50.81	0.06	41.09	0.43	0.06	0.0567084	0.1	6.83	0.231866	92.9901	38.8017	0.945139	1.23655	93.01			Wittig et al 2008, Sand et al 2009
Sarfartoq	474545	Coarse tabular	Garnet free	lherzolite	81	13.3	1.3		4.2		81.1623	13.3267	1.30261	0	4.20842		84.728	13.9121	1.35983		XRF	0.08	47.71	1.07	43.44	0.41	0.09	0.366997	0.1	6.4	0.304659	93.0036	18.705	0.342988	1.0983	92.74	93.56		Wittig et al 2008, Sand et al 2009
Sarfartoq	474566	Coarse equant	Garnet free	lherzolite	79.4	13.5	2.9				82.881	14.0919	3.02714	0	0		82.881	14.0919	3.02714		XRF	0.08	48.01	0.81	43.2	0.25	0.04	0.327681	0.1	6.91	0.311403	92.5313	21.3454	0.404544	1.11134	92.64	93.49		Wittig et al 2008, Sand et al 2009
Sarfartoq	474555	Coarse equant to tabular	Garnet free	lherzolite	78	15.9	2.3		3.78		78.0156	15.9032	2.30046	0	3.78076		81.0811	16.5281	2.39085		XRF	0.12	45.93	0.7	43.6	0.76	0.19	0.299619	0.11	7.97	0.30275	91.1312	22.3081	0.428027	1.05344	91.19	92.28		Wittig et al 2008, Sand et al 2009
Sarfartoq	474574	Coarse tabular	Garnet free	lherzolite	85.5	10.2	1.4		2.9		85.5	10.2	1.4	0	2.9		88.0536	10.5046	1.44181		XRF	0.06	48.49	0.65	42.87	0.47	0.15	0.327973	0.09	6.61	0.307586	92.8983	25.2887	0.504574	1.13109	92.74	93.61		Wittig et al 2008, Sand et al 2009
Sarfartoq	474540	Coarse tabular	Garnet bearing	lherzolite	76	7	7	10			76	7	7	10	0		84.4444	7.77778	7.77778		point count*	0.124943	44.4804	1.98049	42.9468	1.87965	0.0414226	0.82223	0.0321357	6.80417		92.099	21.7838	0.415166	1.03571	92.4	93.34		Sand et al 2008
Sarfartoq	474547	Coarse tabular	Garnet bearing	lherzolite	85	6	4	4	1		85	6	4	4	1		89.4737	6.31579	4.21053		point count*	0.117939	46.8468	0.743642	41.7833	0.974375	0.0169907	0.57873	0.0150627	6.72771		92.5465	34.2999	0.778237	1.12118	92.64	93.86		Sand et al 2008
Sarfartoq	Mh25.05a2	coarse tabular	Garnet bearing	lherzolite	75.2381	14.2857	4.7619	4.7619	0.952381		75.2381	14.2857	4.7619	4.7619	0.952381		79.798	15.1515	5.05051		point count*	0.0646756	45.1045	1.0585	43.6763	1.38347	0.00118731	0.318272	0.0280523	6.8163		92.187	16.7852	0.300684	1.0327	92.33	93.2		Sand et al 2008
Sarfartoq	Mh24.05b1	coarse tabular	Garnet bearing	harzburgite	75	15		10			75	15	0	10	0		83.3333	16.6667	0		point count*		45.3238	1.68783	42.7514	0.533885	0.00198	0.999269	0.048796	6.84373		92.193	28.4264	0.592043	1.06017	92.51	93.6		Sand et al 2008
Kangerlussuaq	490301	coarse equant	Garnet bearing	harzburgite	75	10		15			75	10	0	15	0		88.2353	11.7647	0		point count*		46.1945	3.33576	43.0916	0.195363	0.000397619	0.51597	0.0633121	6.42126		92.7684	9.40088	0.154678	1.07201	93.45	94.01		Sand et al 2008
Maniitsoq	481842	Coarse	Garnet bearing	lherzolite	75	10	5	10			75	10	5	10	0		83.3333	11.1111	5.55556		point count*	0.124983	44.1674	2.18902	43.0834	1.52713	0.000432143	0.666624	0.0425286	6.91104		91.9326	16.9635	0.304531	1.02516	92.34	93.25		Sand et al 2008
No texture information
Pyramidefjeld	G-06-14A		Garnet bearing	dunite	98.1	1.5		0.43			98.0706	1.49955	0	0.429871	0		98.494	1.50602	0		XRF	b.d.l.	48.87	0.2	40.02	0.94	0.17	0.269072	0.16	9.03	0.325402	90.61							Wittig et al 2008
Pyramidefjeld	G-06-4A		Garnet bearing	dunite	98.2	1.5		0.33			98.1705	1.49955	0	0.329901	0		98.4955	1.50451	0		XRF	b.d.l.	49.16	0.25	40.67	0.75	0.07	0.333819	0.15	8.22	0.334819	91.4264							Wittig et al 2008
Pyramidefjeld	G-06-4C		Garnet free	dunite	92.8	1.5	5.7				92.8	1.5	5.7	0	0		92.8	1.5	5.7		XRF	b.d.l.	46.95	0.57	41.62	1.63	0.11	0.337766	0.14	8.01	0.305041	91.2674							Wittig et al 2008
Pyramidefjeld	G-06-6A		Garnet bearing	dunite	99.4		0.6	0.03			99.3702	0	0.59982	0.029991	0		99.4	0	0.6		XRF	b.d.l.	48.14	0.26	40.34	0.78	0.19	0.379858	0.14	9.52	0.300841	90.0161							Wittig et al 2008
Pyramidefjeld	G-06-6C		Garnet bearing	dunite	99.9			0.15			99.8501	0	0	0.149925	0		100	0	0		XRF	b.d.l.	50.22	0.05	40.25	0.09	0.04	0.225372	0.13	8.76	0.36358	91.089							Wittig et al 2008
Pyramidefjeld	G-06-6C		Garnet bearing	dunite	99.9			0.11			99.89	0	0	0.109989	0		100	0	0		XRF	b.d.l.	49.92	0.05	40.07	0.09	0.04	0.223033	0.13	8.72	0.369179	91.0775							Wittig et al 2008
Pyramidefjeld	G-06-7A		Garnet bearing	dunite	95.9	1.5	2.6	0.06			95.8425	1.4991	2.59844	0.059964	0		95.9	1.5	2.6		XRF	b.d.l.	47.44	0.5	41.3	1.37	0.18	0.254603	0.13	8.34	0.303895	91.0253							Wittig et al 2008
Pyramidefjeld	G-06-7D		Garnet bearing	dunite	99.9			0.12			99.88	0	0	0.119976	0		100	0	0		XRF	b.d.l.	50.46	0.08	40.47	0.02	0.02	0.233995	0.13	8.32	0.418174	91.5356							Wittig et al 2008
Pyramidefjeld	G-06-4B		Garnet free	dunite	95.7	1.5	2.8				95.7	1.5	2.8	0	0		95.7	1.5	2.8		XRF	b.d.l.	47.08	0.45	42.53	0.89	0.1	0.332065	0.13	8.25	0.309113	91.0517							Wittig et al 2008
Pyramidefjeld	G-06-4D		Garnet free	dunite	94.8		5.2				94.8	0	5.2	0	0		94.8	0	5.2		XRF	b.d.l.	46.76	0.39	41.21	1.45	0.18	0.379274	0.16	9.02	0.288115	90.2374							Wittig et al 2008
Pyramidefjeld	G-06-6B		Garnet bearing	dunite	95.6	1.4	2.6	0.36			95.6383	1.40056	2.60104	0.360144	0		95.9839	1.40562	2.61044		XRF	b.d.l.	46.69	0.45	41.83	1.39	0.2	0.434521	0.14	8.5	0.293969	90.7357							Wittig et al 2008
Pyramidefjeld	G-06-?A		Garnet free	lherzolite	87.7	9.8	2.5				87.7	9.8	2.5	0	0		87.7	9.8	2.5		XRF	b.d.l.	47.48	0.41	41.59	0.74	0.09	0.30985	0.14	8.97	0.300205	90.4195							Wittig et al 2008
Pyramidefjeld	G-06-14B		Garnet bearing	dunite	95.7	1.5	2.7	0.06			95.7383	1.5006	2.70108	0.060024	0		95.7958	1.5015	2.7027		XRF	b.d.l.	45.69	1.29	40.85	2.15	0.29	0.400174	0.15	8	0.301986	91.0582							Wittig et al 2008
Pyramidefjeld	G-06-18A		Garnet free	dunite	93.5	5.8	0.7		4.67		89.3284	5.54122	0.668769	0	4.46164		93.5	5.8	0.7		XRF	b.d.l.	48.31	0.17	42.31	0.63	0.07	0.108594	0.11	8	0.316112	91.5021							Wittig et al 2008
Sarfartoq	464006		Garnet bearing	lherzolite	87.9	5.4	6.7	0.02			87.8824	5.39892	6.69866	0.019996	0		87.9	5.4	6.7		XRF	b.d.l.	48.8	0.89	41.92	0.37	0.08	0.323881	0.11	7.29	0.289388	92.2699							Wittig et al 2008
Sarfartoq	488882		Garnet free	dunite	99		1				99	0	1	0	0		99	0	1		XRF	0.05	46.82	0.7	42.75	0.6	0.14	0.447236	0.11	8.08	0.284043	91.1755							Wittig et al 2008
Sarfartoq	474576		Garnet free	dunite	95.4		1				98.9627	0	1.03734	0	0		98.9627	0	1.03734		XRF	0.07	48.08	0.12	40.33	0.45	0.17	0.0587545	0.11	10.3	0.296005	89.2737							Wittig et al 2008
Sarfartoq	474573		Garnet bearing	lherzolite	87.7	8.2	3.6	0.51	5.61		83.0335	7.76368	3.40845	0.482863	5.31149		88.1407	8.24121	3.61809		XRF	0.06	47.32	1	40.62	0.83	0.13	0.407628	0.13	9.19	0.336346	90.1776							Wittig et al 2008
Sarfartoq	474535		Garnet free	harzburgite	81.6	12.3	0.5		3.12		83.6751	12.6128	0.512715	0	3.19934		86.4407	13.0297	0.529661		XRF	0.03	47.29	0.81	40.51	0.84	0.13	0.324612	0.13	9.6	0.336855	89.7783							Wittig et al 2008
Sarfartoq	474546		Garnet free	lherzolite	82.9	9.8	4.2		4.27		81.9413	9.68667	4.15143	0	4.22062		85.5521	10.1135	4.33437		XRF	0.03	48.33	0.89	42.73	0.3	0.03	0.339958	0.1	6.93	0.317639	92.5572							Wittig et al 2008
Sarfartoq	474551		Garnet free	lherzolite	83.8	4.5	7.4		4.33		83.7749	4.49865	7.39778	0	4.3287		87.5653	4.70219	7.7325		XRF	0.06	49.04	0.51	41.45	0.6	0.11	0.562261	0.1	7.33	0.321075	92.2659							Wittig et al 2008
Sarfartoq	474575		Garnet free	lherzolite	82.2	10.8	1.1		5.86		82.2329	10.8043	1.10044	0	5.86234		87.3539	11.4772	1.16897		XRF	0.09	46.1	1.55	42.6	0.57	0.13	0.282957	0.11	8.28	0.281243	90.8486							Wittig et al 2008
Sarfartoq	474577		Garnet free	lherzolite	71.6	21.1	2.2		5.11		71.5928	21.0979	2.19978	0	5.10949		75.4478	22.2339	2.31823		XRF	0.08	44.77	1.01	44.87	0.94	0.08	0.547937	0.12	7.37	0.283661	91.548							Wittig et al 2008
Sarfartoq	488888		Garnet free	dunite	93.3	5.1	1.6				93.3	5.1	1.6	0	0		93.3	5.1	1.6		XRF	0.1	48.11	0.07	40.57	0.74	0.12	0.21061	0.15	9.59	0.284934	89.9444							Wittig et al 2008
Kangerlussuaq	474521		Garnet bearing	lherzolite	86.6	10.6	2.7	0.06			86.6347	10.6042	2.70108	0.060024	0		86.6867	10.6106	2.7027		XRF	0.08	48.13	0.28	42.07	0.68	0.12		0.11	7.96		91.512							Wittig et al 2008
Wiedemann Fjord	Nep 2		Garnet free	lherzolite	52.2	20.7	25.2		1.9		52.2	20.7	25.2	0	1.9		53.211	21.1009	25.6881		point count	0.5	36.01	3.38	45.55	5.1	0.11		0.05	6.59		90.6917				90.9			Hanghoj et al 2001
Wiedemann Fjord	Nep 3		Garnet free	harzburgite	86.1	12			1.9		86.1	12	0	0	1.9		87.7676	12.2324	0		point count	0.02	47.77	0.83	42.06	0.08	0.02		0.12	6.46		92.9509				93.2			Hanghoj et al 2001
Wiedemann Fjord	Nep 4		Garnet free	lherzolite	63.6	25.8	9		1.6		63.6	25.8	9	0	1.6		64.6341	26.2195	9.14634		point count	0.22	40.99	2.33	44.76	2.06	0.05		0.04	7.39		90.8172				90.8			Hanghoj et al 2001
Wiedemann Fjord	Nep 6		Garnet free	harzburgite	80.9	17.1	0.8		1.2		80.9	17.1	0.8	0	1.2		81.8826	17.3077	0.809717		point count	0.02	48.32	0.91	43.62	0.3	0.01		0.18	6.67		92.8151				92.9			Hanghoj et al 2001
Wiedemann Fjord	Nep 8		Garnet free	lherzolite	70	19.3	7.5		3.2		70	19.3	7.5	0	3.2		72.314	19.938	7.74793		point count	0.14	43.74	2.72	43.48	1.72	0.06		0.08	7.45		91.2806				91.5			Hanghoj et al 2001
Wiedemann Fjord	4-40		Garnet free	lherzolite	72.4	10.2	15.8		1.6		72.4	10.2	15.8	0	1.6		73.5772	10.3659	16.0569		point count	0.27	42.83	1.87	43.95	3.32	0.07		0.14	7.4		91.1661				91.2			Hanghoj et al 2001
Wiedemann Fjord	2-10		Garnet free	harzburgite	75.5	22.7	0.5		1.3		75.5	22.7	0.5	0	1.3		76.4944	22.999	0.506586		point count	0.03	46.89	0.9	44.45	0.22	0.03		0.1	6.47		92.8177				92.8			Hanghoj et al 2001

## Sheet: Kaapvaal
Location	Sample	Texture	Garnet	USGS	ol	opx	cpx	grt	sp		norm ol	norm opx	norm cpx	norm grt	norm sp		USGSol	USGSopx	USGScpx		method for bulk	Na2O	MgO	Al2O3	SiO2	CaO	TiO2	Cr2O3	MnO	FeO	NiO	Mg#	Cr#	Cr2O3/Al2O3	MgO/SiO2	ol Mg	opxMg	sp Cr#	reference
Finsch	BD3692	coarse	Garnet bearing	lherzolite	76.71	16.51	3.14	3.64			76.71	16.51	3.14	3.64	0		79.6077	17.1337	3.25861		area from image	0.045229	45.2879	0.881232	42.8261	0.265021	0.028692	0.184968	0.091541	7.07739	0.358987	91.942	12.3427	0.209897	1.05748	91.86	92.92		Gibson et al (2008)
Finsch	BD3693	coarse	Garnet bearing	lherzolite	71.73	19.75	4.25	4.27			71.73	19.75	4.25	4.27	0		74.9295	20.6309	4.43957		area from image	0.163233	44.9243	1.16328	45.2891	1.06947	0.028202	0.283334	0.106602	7.10861	0.327516	91.8491	14.0444	0.243564	0.991944	91.71	93.04		Gibson et al (2008)
Finsch	BD3692	coarse	Garnet bearing	lherzolite	67.91	25.31	3.14	3.64			67.91	25.31	3.14	3.64	0		70.4753	26.2661	3.25861		area from image	0.134103	44.4736	1.03069	46.037	0.883389	0.03931	0.258146	0.096693	6.88403	0.333277	92.0125	14.3848	0.25046	0.966041	91.86	92.92		Gibson et al (2008)
Finsch	JM3	coarse	Garnet bearing	dunite	88.87	6.41		4.72			88.87	6.41	0	4.72	0		93.2725	6.72754	0		area from image	0.040087	47.7567	0.937877	42.4854	0.324238	0.027196	0.346713	0.119271	7.41067	0.345398	91.9942	19.8713	0.369679	1.12407	91.96	93.06		Gibson et al (2008)
Finsch	JM4	coarse	Garnet bearing	harzburgite	60.17	33.24	1.27	5.32			60.17	33.24	1.27	5.32	0		63.5509	35.1077	1.34136		area from image	0.070869	43.0662	1.21673	47.1789	0.778062	0.026962	0.467932	0.106191	6.81231	0.250487	91.8517	20.5081	0.384582	0.912826	91.72	92.59		Gibson et al (2008)
Finsch	JM6	coarse	Garnet bearing	lherzolite	78.45	10.94	4.71	5.9			78.45	10.94	4.71	5.9	0		83.3688	11.6259	5.00531		area from image	0.094791	44.9059	1.37083	43.9553	1.2945	0.028498	0.344099	0.106852	7.57518	0.339787	91.357	14.4121	0.251014	1.02163	91.3	92.68		Gibson et al (2008)
Finsch	JM7	coarse	Garnet bearing	lherzolite	81.43	14.1	0.95	3.52			81.43	14.1	0.95	3.52	0		84.4009	14.6144	0.98466		area from image	0.056674	46.4567	0.792432	43.7267	0.485436	0.024494	0.251406	0.120117	7.80055	0.333752	91.3936	17.5481	0.317259	1.06243	91.27	92.34		Gibson et al (2008)
Finsch	JM10	coarse	Garnet bearing	lherzolite	83.93	9.13	2.52	4.41			83.9384	9.13091	2.52025	4.41044	0		87.8113	9.55221	2.63653		area from image	0.0676	46.4326	0.946212	43.3088	0.810504	0.035605	0.311184	0.126447	7.62658	0.373115	91.5654	18.0744	0.328873	1.07213	91.49	92.69		Gibson et al (2008)
Finsch	BD3694	coarse	Garnet bearing	harzburgite	80.15	17.7		2.15			80.15	17.7	0	2.15	0		81.9111	18.0889	0		area from image	0.040835	47.4583	0.466845	44.0635	0.276365	0.003705	0.2837	0.10224	7.0319	0.34184	92.328	28.9603	0.607696	1.07704	92.1	93.62		Gibson et al (2008)
Finsch	JM8	coarse	Garnet bearing	harzburgite	82.78	14.39		2.83			82.78	14.39	0	2.83	0		85.1909	14.8091	0		area from image	0.023517	47.5941	0.543523	44.1397	0.314371	0.01967	0.3553	0.11566	6.58236	0.34011	92.8023	30.4842	0.653698	1.07826	92.62	93.87		Gibson et al (2008)
Finsch	JM9	coarse	Garnet bearing	dunite	92.42	6.66		0.91			92.4292	6.66067	0	0.910091	0		93.2782	6.72184	0		area from image	0.025992	49.3926	0.180217	42.5958	0.080134	0.021876	0.183195	0.093689	7.09416	0.38758	92.5457	40.5441	1.01652	1.15956	92.41	93.67		Gibson et al (2008)
Finsch	695	coarse	Garnet bearing	lherzolite	85	13.3	0.7	1			85	13.3	0.7	1	0		85.8586	13.4343	0.707071		point count	0.02606	47.9888	0.2674	43.2525	0.3119	0.00861	0.12935	0.12097	7.46914	0.255	91.972	24.5	0.483732	1.1095	91.71	93.29		Skinner (1989)
Finsch	725	coarse	Garnet bearing	harzburgite	87	11	0.5	1.5			87	11	0.5	1.5	0		88.3249	11.1675	0.507614		point count	0.0167	48.3696	0.34115	43.1658	0.29885	0.03005	0.136	0.1219	7.73045	0.3132	91.7742	21.1001	0.398652	1.12055	91.54	93.25		Skinner (1989)
Finsch	729	coarse	Garnet bearing	harzburgite	82.6	15.9		1.5			82.6	15.9	0	1.5	0		83.8579	16.1421	0		point count	0.00636	47.6267	0.31248	43.3881	0.26398	0.0009	0.19041	0.11807	7.91658	0.32214	91.4728	29.0162	0.609351	1.09769	91.22	92.76		Skinner (1989)
Finsch	882	coarse	Garnet bearing	dunite	88.8	9.5		1.7			88.8	9.5	0	1.7	0		90.3357	9.66429	0		point count	0.0057	49.6834	0.30467	43.0846	0.17567	0.00289	0.28391	0.09503	5.96766	0.24864	93.6894	38.4662	0.931861	1.15316	93.56	94.56		Skinner (1989)
Finsch	F-2	coarse	Garnet bearing	dunite	94	3.5		2.5			94	3.5	0	2.5	0		96.4103	3.58974	0		area from image	0.0066	50.2545	0.4646	42.0672	0.18845	0.00605	0.21185	0.09645	6.7058	0.34225	93.0379	23.4238	0.455984	1.19462	92.98	93.75		Lazarov et al (2009)
Finsch	F-3	coarse	Garnet bearing	dunite	89	8	0.5	2.5			89	8	0.5	2.5	0		91.2821	8.20513	0.512821		area from image	0.02235	49.8331	0.52815	42.5447	0.30015	0.00955	0.20065	0.096	6.03595	0.31135	93.6397	20.3096	0.379911	1.17131	93.55	93.34		Lazarov et al (2009)
Finsch	F-6	coarse	Garnet bearing	lherzolite	65	23	4.3	7.7			65	23	4.3	7.7	0		70.4225	24.9187	4.65872		area from image	0.09692	43.3167	1.6554	45.8351	1.44759	0.02565	0.59694	0.13461	7.08493	0.29018	91.5978	19.4785	0.360602	0.945054	91.55	92.7		Lazarov et al (2009)
Finsch	F-7	coarse	Garnet bearing	harzburgite	57	36		7			57	36	0	7	0		61.2903	38.7097	0		area from image	0.0194	43.9453	1.48	47.6165	0.5293	0.0121	0.6465	0.1126	5.7571	0.2805	93.1561	22.6627	0.436824	0.922901	93.03	94.01		Lazarov et al (2009)
Finsch	F-8	coarse	Garnet bearing	dunite	93	4	0.5	2.5			93	4	0.5	2.5	0		95.3846	4.10256	0.512821		area from image	0.0143	49.7781	0.4976	41.966	0.28865	0.01355	0.17935	0.10655	7.0472	0.3404	92.6446	19.471	0.36043	1.18615	92.57	93.52		Lazarov et al (2009)
Finsch	F-9	coarse	Garnet bearing	harzburgite	82	16		2			82	16	0	2	0		83.6735	16.3265	0		area from image	0.0314	48.644	0.3838	43.2482	0.2704	0.0216	0.2924	0.1184	7.1648	0.3214	92.3701	33.8221	0.761855	1.12476	92.17	93.33		Lazarov et al (2009)
Finsch	F-11	coarse	Garnet bearing	lherzolite	77	17.7	1.3	4			77	17.7	1.3	4	0		80.2083	18.4375	1.35417		area from image	0.05073	45.7655	0.84644	44.4254	0.62571	0.02269	0.34724	0.12531	7.60531	0.32325	91.4747	21.5809	0.410236	1.03017	91.34	92.47		Lazarov et al (2009)
Finsch	F-12	coarse	Garnet bearing	lherzolite	69	20	3.4	6.6			69.697	20.202	3.43434	6.66667	0		74.6753	21.645	3.67965		area from image	0.10422	44.4309	1.43798	44.4585	1.14576	0.11666	0.47568	0.10862	6.47626	0.26386	92.4434	18.1609	0.330797	0.999379	92.42	93.47		Lazarov et al (2009)
Finsch	F-14	coarse	Garnet bearing	harzburgite	76.4	20	0.5	3			76.4765	20.02	0.500501	3.003	0		78.8442	20.6398	0.515996		area from image	0.0182	46.4919	0.6414	44.4551	0.46786	0.00835	0.2871	0.12104	7.41276	0.31692	91.7921	23.0932	0.447615	1.04582	91.61	92.68		Lazarov et al (2009)
Finsch	F-15	coarse	Garnet bearing	lherzolite	66	17.5	4.5	12			66	17.5	4.5	12	0		75	19.8864	5.11364		area from image	0.09515	43.1664	2.63385	45.1947	1.59175	0.02045	0.6343	0.12825	6.533	0.2747	92.1764	13.9085	0.240826	0.95512	92.35	93.33		Lazarov et al (2009)
Finsch	F-16	coarse	Garnet bearing	lherzolite	57	27.5	6.5	9			57	27.5	6.5	9	0		62.6374	30.2198	7.14286		area from image	0.13725	41.5479	2.28645	46.4564	1.8234	0.011	0.28345	0.12285	6.84235	0.2667	91.5449	7.67778	0.123969	0.894342	91.53	92.63		Lazarov et al (2009)
Finsch	F-22	coarse	Garnet bearing	harzburgite	51.8	42.5		5.7			51.8	42.5	0	5.7	0		54.9311	45.0689	0		area from image	0.03514	43.1067	1.2954	48.3092	0.59938	0.00824	0.48779	0.11104	5.76924	0.25359	93.0186	20.1664	0.376556	0.892309	92.83	93.73		Lazarov et al (2009)
Finsch	F-24	coarse	Garnet bearing	harzburgite	58.5	35		6.5			58.5	35	0	6.5	0		62.5668	37.4332	0		area from image	0.0258	43.9599	1.36735	47.0699	0.5962	0.01065	0.55545	0.1178	6.05495	0.2439	92.8296	21.4151	0.406224	0.933928	92.69	93.67		Lazarov et al (2009)
Finsch	F-25a	coarse	Garnet bearing	harzburgite	78.2	20		1.8			78.2	20	0	1.8	0		79.6334	20.3666	0		area from image	0.01636	46.7347	0.41286	44.2087	0.2796	0.00344	0.20854	0.11868	7.3249	0.31152	91.9203	25.3088	0.505111	1.05714	91.7	92.78		Lazarov et al (2009)
Finsch	F-25d	coarse	Garnet bearing	harzburgite	86.6	10.1		3.3			86.6	10.1	0	3.3	0		89.5553	10.4447	0		area from image	0.01948	48.5218	0.60442	42.8231	0.27833	0.02357	0.33692	0.11027	6.75222	0.3232	92.7609	27.2167	0.557427	1.13307	92.7	93.53		Lazarov et al (2009)
Finsch	695	coarse	Garnet bearing	lherzolite	85	13.3	0.7	1			85	13.3	0.7	1	0		85.8586	13.4343	0.707071		area from image	0.02606	47.9888	0.2674	43.2525	0.3119	0.00861	0.12935	0.12097	7.46914	0.255	91.972	24.5	0.483732	1.1095	91.71	93.29		Lazarov et al (2009)
Finsch	882	coarse	Garnet bearing	dunite	88.6	9.5		1.7			88.7776	9.51904	0	1.70341	0		90.316	9.684	0		area from image	0.0057	49.5801	0.30467	43.0018	0.17561	0.00289	0.28381	0.09485	5.95524	0.24808	93.6894	38.4579	0.931532	1.15298	93.56	94.56		Lazarov et al (2009)
Finsch	F729	coarse	Garnet bearing	harzburgite	82.6	15.9		1.5			82.6	15.9	0	1.5	0		83.8579	16.1421	0		XRF	0.123865	41.2246	0.64708	42.1817	0.379837	0.0214731	0.436082	0.118612	7.06895	0.307026	91.2269	31.1338	0.673923	0.977311	91.37			Maier et al (2012)
Premier	P2	coarse	Garnet bearing	lherzolite	62.1	22.5	3.8	6.3			65.5755	23.7592	4.01267	6.65259	0		70.2489	25.4525	4.29864		XRF	0.01	39.74	0.92	43.13	0.33	0.26	0.4	0.09	6.55961	0.29	91.5271	22.5807	0.434783	0.9214	92.5528	93.4872		Maier et al (2005)
Premier	P15	coarse	Garnet bearing	harzburgite	74.6	20	0.6	3.1	0.6		75.4297	20.2224	0.606673	3.13448	0.606673		78.3613	21.0084	0.630252		XRF	0.01	38.48	2.27	43.77	1.57	0.05	0.42	0.11	6.24468	0.26	91.658	11.0414	0.185022	0.879141	92.3121	93.3689		Maier et al (2005)
Premier	P1	coarse	Garnet free	lherzolite	60.4	31.7	2		2.6		62.4612	32.7818	2.06825	0	2.68873		64.187	33.6876	2.1254		XRF	0.01	38.64	1.15	43.02	0.98	0.03	0.38	0.09	6.19069	0.26	91.7556	18.1446	0.330435	0.898187	93.0321	93.7444		Maier et al (2005)
Premier	P14	coarse	Garnet free	harzburgite	58.2	37.2	0.3		2.8		59.0863	37.7665	0.304569	0	2.84264		60.815	38.8715	0.31348		XRF	0.01	41.12	0.76	41.23	0.37	0.04	0.34	0.07	6.54162	0.3	91.8089	23.0834	0.447368	0.997332	92.7033	93.5017		Maier et al (2005)
Premier	P16	coarse	Garnet free	harzburgite	69.2	29.2	1.1		0.2		69.4082	29.2879	1.10331	0	0.200602		69.5477	29.3467	1.10553		XRF	0.01	41.82	2.26	42.09	0.93	0.11	0.48	0.13	7.51341	0.29	90.8463	12.471	0.212389	0.993585	90.2981	93.6599		Maier et al (2005)
Premier	FRB1350	coarse	Garnet bearing	lherzolite	56	33	5	5			56.5657	33.3333	5.05051	5.05051	0		59.5745	35.1064	5.31915		area from image	0.0724	42.8576	1.6023	46.9092	1.5153	0.0043	0.2211	0.1211	6.8605	0.2758	91.7621	8.4725	0.137989	0.913629	91.61	92.61		Lazarov et al (2009)
Premier	PR 89-48	coarse	Garnet free																		XRF	0.15	44.1	0.61	42.14	0.78	0.05	0.24	0.11	7.02752	0.28	91.7962	20.882	0.393443	1.04651	91.67	90.97	45.1	Gregoire et al (2005)
Premier	PR 90-4	coarse	Garnet free																		XRF	0.12	41.65	1.24	41.3	0.45	0.06	0.27	0.08	7.80135	0.3	90.4936	12.7452	0.217742	1.00847	92.02	91.9	32.5	Gregoire et al (2005)
Jagersfontein	JAG90-72	coarse	Garnet bearing	lherzolite	71	7	12	9			71.7172	7.07071	12.1212	9.09091	0		78.8889	7.77778	13.3333		area from image	0.2335	42.9621	2.1626	43.7027	2.9181	0.0682	0.6964	0.0846	5.8293	0.2201	92.9289	17.7646	0.32202	0.983054	93.12	93.96		Lazarov et al (2009)
Jagersfontein	JAG93-8	coarse	Garnet bearing	lherzolite	76	16	2	6			76	16	2	6	0		80.8511	17.0213	2.12766		area from image	0.0838	45.7256	1.39	43.9066	0.6804	0.0236	0.4682	0.0806	6.6322	0.2964	92.4777	18.4313	0.336835	1.04143	92.58	93.44		Lazarov et al (2009)
Jagersfontein	UX497	coarse	Garnet bearing	lherzolite	66	25	2	8			65.3465	24.7525	1.9802	7.92079	0		70.9677	26.8817	2.15054		area from image	0.036	44.3905	1.9948	45.8104	0.8833		0.2983	0.124	7.0806	0.2904	91.789	9.11699	0.149539	0.969005	91.95	92.94		Lazarov et al (2009)
Jagersfontein	FRB1009	coarse	Garnet bearing	lherzolite	61	29	3	7			61	29	3	7	0		65.5914	31.1828	3.22581		area from image	0.0774	43.2028	1.8176	45.5488	1.0401	0.0029	0.3446	0.1139	6.9167	0.2809	91.7611	11.2833	0.189591	0.948495	91.74	93.05		Lazarov et al (2009)
Jagersfontein	JA 90-12	coarse	Garnet bearing	lherzolite	76.5	18.5	1.5	3.5			76.5	18.5	1.5	3.5	0		79.2746	19.171	1.5544		XRF	0.19	44.04	0.62	42.53	0.47	0.06	0.26	0.09	5.51	0.29	93.4439	21.9553	0.419355	1.0355	94			Maier et al (2012)
Jagersfontein	JA 90-10	coarse	Garnet bearing	dunite	92.5	5	1.5	1			92.5	5	1.5	1	0		93.4343	5.05051	1.51515		XRF	0.21	45.48	0.33	39.57	0.45	0.09	0.19	0.08	5.97	0.27	93.1435	27.8623	0.575758	1.14936	93.8			Maier et al (2012)
Jagersfontein	JA 90-11	coarse	Garnet bearing	lherzolite	55	38	4	3			55	38	4	3	0		56.701	39.1753	4.12371		XRF	0.23	41.37	1.59	44.25	0.74	0.07	0.41	0.11	5.94	0.24	92.5479	14.7472	0.257862	0.934915	93			Maier et al (2012)
Jagersfontein	JA 90-1	coarse	Garnet bearing	harzburgite	72	23.5	0.5	4			72	23.5	0.5	4	0		75	24.4792	0.520833		XRF	0.16	42.56	1.22	43.21	0.51	0.08	0.37	0.1	6.16	0.26	92.4925	16.9055	0.303279	0.984957	93.1			Maier et al (2012)
Jagersfontein	JA 90-8	coarse	Garnet bearing	harzburgite	68	26	1	5			68	26	1	5	0		71.5789	27.3684	1.05263		XRF	0.24	41.67	0.96	42.36	0.61	0.13	0.33	0.1	6.18	0.27	92.3214	18.7388	0.34375	0.983711	92.9			Maier et al (2012)
Jagersfontein	JJG1761	coarse	Garnet bearing																		XRF	0.02	44.83	0.74	39.73	0.25	0.06	0.192692	0.09	5.42	0.288844	93.6507	14.8705	0.260394	1.12837	92.666	95.7744		Winterburn et al (1990)
Jagersfontein	FRB1013	coarse	Garnet bearing	harzburgite	65.2	27.4		4.5			67.1473	28.2183	0	4.6344	0		70.4104	29.5896	0		ICP-OES?	0.12	43.58	0.97	42.75	0.71	0.15	0.3886	0.12	6.42467	0.26593	92.3637	21.1821	0.400618	1.01942	93.5452	94.5695		Boyd et al (1993)
Jagersfontein	FRB978	coarse	Garnet bearing	harzburgite	64.7	28.3		5.1			65.9531	28.8481	0	5.19878	0		69.5699	30.4301	0		ICP-OES?	0.15	43.73	1.23	43.37	0.76	0.08	0.395325	0.12	5.55365	0.272677	93.3516	17.7366	0.321402	1.0083	93.5358	95.982		Boyd et al (1993)
Monastery	Mo ROM68	coarse	Garnet bearing	lherzolite	50	42	4	4			50	42	4	4	0		52.0833	43.75	4.16667		XRF	0.12	45.42	0.91	44.67	0.61	0.04	0.31	0.09	5.38	0.28	93.7714	18.6016	0.340659	1.01679	93.6			Maier et al (2012)
Monastery	Mo ROM194	coarse	Garnet bearing	harzburgite	52	40	2	4			53.0612	40.8163	2.04082	4.08163	0		55.3191	42.5532	2.12766		XRF	0.29	45.7	1.53	43.12	1.26	0.09	0.342796	0.11	6.51462	0.286821	92.5974	13.0662	0.22405	1.05983	92.4			Maier et al (2012)
Monastery	Mo ROM198	coarse	Garnet bearing	lherzolite	55	35	2	8			55	35	2	8	0		59.7826	38.0435	2.17391		XRF	0.12	45.9	1.07	43.79	0.73	0.01	0.28	0.1	6.45	0.32	92.6951	14.9331	0.261682	1.04818	93			Maier et al (2012)
Monastery	Mo ROM210	coarse	Garnet bearing	harzburgite	50	44	1	5			50	44	1	5	0		52.6316	46.3158	1.05263		XRF	0.16	45.51	0.82	39.92	1.01	0.07	0.363962	0.09	6.28067	0.304815	92.8166	22.9438	0.443856	1.14003	92.9			Maier et al (2012)
Lesotho/Letseng-la-Terai	LET2	coarse	Garnet bearing	harzburgite	76	20	0.9	3.1			76	20	0.9	3.1	0		78.4314	20.6398	0.928793		XRF	0.07	46.82	0.6	45.45	0.38	0.04	0.296055	0.1	6.22249	0.336963	93.0639	24.8689	0.493425	1.03014	93.3	94.06	70.1	Simon et al. (2003)
Lesotho/Letseng-la-Terai	LET29	coarse	Garnet bearing	lherzolite	70	26	2.4	0.1	1.6		69.9301	25.974	2.3976	0.0999001	1.5984		71.1382	26.4228	2.43902		XRF	0.08	44.92	1.05	46.32	0.78	0.02	0.335529	0.11	6.45357	0.319268	92.5438	17.6525	0.319551	0.969775	92.6	93.42	73.4	Simon et al. (2003)
Lesotho/Letseng-la-Terai	LET38	coarse	Garnet bearing	harzburgite	56	36	1.7	5.7			56.338	36.2173	1.71026	5.73441	0		59.7652	38.4205	1.8143		XRF	0.08	43.13	1.57	48.18	0.81	0.02	0.396202	0.12	5.96183	0.281969	92.8058	14.478	0.252358	0.895185	92.8	93.7	23.3	Simon et al. (2003)
Lesotho/Letseng-la-Terai	LET64	coarse	Garnet bearing	harzburgite	54	37	1.6	7.7			53.8385	36.8893	1.59521	7.67697	0		58.3153	39.9568	1.72786		XRF	0.1	42.56	1.8	47.96	0.9	0.08	0.418863	0.13	6.16762	0.266184	92.4839	13.5026	0.232702	0.887406	92.6	93.68	76.4	Simon et al. (2003)
Lesotho/Thaba Putsoa	TP5	coarse	Garnet bearing	harzburgite	67	27	1.2	5.2	0.2		66.6004	26.839	1.19284	5.16899	0.198807		70.3782	28.3613	1.2605		XRF	0.08	45.16	1.23	46.31	0.72	0.02	0.450296	0.12	6.24187	0.294954	92.8064	19.7167	0.366094	0.975167	93	93.78	72.7	Simon et al. (2003)
Lesotho/Thaba Putsoa	TP6	coarse	Garnet bearing	harzburgite	72	24	0.8	2.9	0.2		72.0721	24.024	0.800801	2.9029	0.2002		74.3802	24.7934	0.826446		XRF	0.07	45.99	0.67	45.82	0.45	0.01	0.316523	0.12	6.73276	0.333653	92.4129	24.0651	0.472422	1.00371	92.4	93.35	71.5	Simon et al. (2003)
Lesotho/Thaba Putsoa	TP9	coarse	Garnet bearing	harzburgite	67	28	0.4	3.8	0.4		67.2691	28.1124	0.401606	3.81526	0.401606		70.2306	29.3501	0.419287		XRF	0.07	45.25	0.89	46.36	0.55	0.01	0.39474	0.12	6.62179	0.319268	92.4157	22.9307	0.443528	0.976057	92.4	93.33	73.6	Simon et al. (2003)
Lesotho/Liqhobong	LQ5	coarse	Garnet bearing	harzburgite	54	37	1.8	7.1			54.0541	37.037	1.8018	7.10711	0		58.1897	39.8707	1.93966		XRF	0.09	42.66	1.76	48.14	0.91	0.01	0.398395	0.12	6.05764	0.275095	92.6241	13.1832	0.226361	0.886165	92.6	93.55		Simon et al. (2003)
Lesotho/Liqhobong	LQ6	coarse	Garnet bearing	lherzolite	60	32	2.9	5.5			59.761	31.8725	2.88845	5.47809	0		63.2244	33.7197	3.05585		XRF	0.13	43.37	1.48	47.38	0.94	0.03	0.355997	0.12	6.36588	0.301319	92.3945	13.8942	0.240539	0.915365	92.5	93.31		Simon et al. (2003)
Lesotho/Liqhobong	LQ8	coarse	Garnet bearing	lherzolite	61	34	2.2	3.6			60.5159	33.7302	2.18254	3.57143	0		62.7572	34.9794	2.26337		XRF	0.11	43.99	1.22	47.63	0.72	0.01	0.330412	0.11	6.01979	0.297627	92.8728	15.3748	0.27083	0.923578	92.7	93.5	66	Simon et al. (2003)
Lesotho/Matsoku	M2	coarse	Garnet bearing	lherzolite	53	38	2.9	5.7			53.2129	38.1526	2.91165	5.72289	0		56.443	40.4686	3.08839		XRF	0.13	41.28	1.17	46.81	0.97	0.04	0.400296	0.12	6.42266	0.330598	91.9746	18.6671	0.342133	0.881863	92.7	93.66	40.3	Simon et al. (2003)
Lesotho/Matsoku	M9	coarse	Garnet bearing	lherzolite	53	38	3.9	5.1			53	38	3.9	5.1	0		55.8483	40.0421	4.10959		XRF	0.14	42.65	1.46	48.01	0.93	0.11	0.38743	0.13	6.42191	0.279805	92.2132	15.1114	0.265363	0.888357	92	93.06	46.7	Simon et al. (2003)
Lesotho/Matsoku	M13	coarse	Garnet bearing	lherzolite	69	26	1.4	3.7			68.9311	25.974	1.3986	3.6963	0		71.5768	26.971	1.45228		XRF	0.11	45.06	0.86	46.18	0.63	0.07	0.367693	0.12	6.72973	0.307939	92.2716	22.2887	0.42755	0.975747	92.1	93.42	80.6	Simon et al. (2003)
Lesotho/unknown	GP404	coarse	Garnet bearing	harzburgite	61	33	1.7	4.9			60.6362	32.8032	1.68986	4.87078	0		63.7409	34.4828	1.77638		XRF	0.1	42.61	1.59	45.95	0.74	0.01	0.267838	0.12	6.03894	0.350075	92.6372	10.153	0.168452	0.927312	91.8	92.86		Simon et al. (2003)
Lesotho/Matsoku	M5	coarse	Garnet free	lherzolite	59	35	3.3		2.7		59	35	3.3	0	2.7		60.6372	35.9712	3.39157		XRF	0.1	43.86	1.49	46.45	0.88	0.03	0.375734	0.12	6.82276	0.306029	91.9761	14.4688	0.25217	0.944241	92.1	92.18	25	Simon et al. (2003)
Lesotho/Letseng-la-Terai	FRB4265	coarse	Garnet bearing	harzburgite	51	42	1	5			51.5152	42.4242	1.0101	5.05051	0		54.2553	44.6809	1.06383		area from image	0.0567	42.7061	1.3916	47.738	0.7045	0.0001	0.3553	0.0998	5.8973	0.2702	92.8125	14.623	0.255318	0.894593	92.4	93.8		Lazarov et al (2009)
Lesotho/Letseng-la-Terai	LET8	coarse	Garnet free	harzburgite	70	29	0.5				70.3518	29.1457	0.502513	0	0		70.3518	29.1457	0.502513		XRF	0.04	46.86	0.58	46.2	0.18	0.01	0.312868	0.1	5.89378	0.331107	93.4115	26.5713	0.539428	1.01429	93.3	93.83		Simon et al. (2003)
Lesotho/Letseng-la-Terai	LET28	coarse	Garnet free	harzburgite	68	30	0.8		0.5		68.4794	30.2115	0.805639	0	0.503525		68.8259	30.3644	0.809717		XRF	0.05	46.15	0.6	46.02	0.27	0.01	0.282897	0.12	6.46947	0.341546	92.7115	24.0292	0.471495	1.00282	92.9	93.4		Simon et al. (2003)
Lesotho/Letseng-la-Terai	Let 4	coarse	Garnet bearing	harzburgite	53.2	44.1		1.3	0.8		53.5211	44.3662	0	1.30785	0.804829		54.6763	45.3237	0		XRF	dl	42.3	1.05	44.6	0.527	0.027	0.418545	0.1	5.90995	0.27679	92.7341	21.0986	0.398614	0.94843	93.73		71.7	Maier et al (2012)
Lesotho/Letseng-la-Terai	Let 39	coarse	Garnet bearing	harzburgite	69.3	28.2	1	0.6	1		69.2308	28.1718	0.999001	0.599401	0.999001		70.3553	28.6294	1.01523		XRF	dl	42	1.09	43.5	0.563	0.026	0.35322	0.102	6.36975	0.306824	92.1614	17.8569	0.324055	0.965517	93.1			Maier et al (2012)
Lesotho/Liqhobong	Liq11	coarse	Garnet bearing	lherzolite	54.8	35	2.3	7.8	0.1		54.8	35	2.3	7.8	0.1		59.5005	38.0022	2.49729		XRF	dl	42.7	1.35	44.8	0.911	0.008	0.355266	0.1	6.20059	0.299316	92.4696	15.0048	0.26316	0.953125	93.6			Maier et al (2012)
Lesotho/Letseng-la-Terai	Let 19	coarse	Garnet free	harzburgite	73.2	25.8			1		73.2	25.8	0	0	1		73.9394	26.0606	0		XRF	dl	44	0.73	43.9	0.144	0.003	0.357166	0.089	5.74619	0.313314	93.1761	24.7111	0.489269	1.00228	94.17			Maier et al (2012)
Lesotho/Liqhobong	LIQ5	coarse	Garnet bearing	lherzolite	63	31	2	4			63	31	2	4	0		65.625	32.2917	2.08333		XRF	0.058	44.8053	1.0796	47.4584	0.8057	0.0133	0.3472	0.0926	5.9418	0.3028	93.0779	17.7456	0.321601	0.944096	92.88	93.87		Pesilier 2012
Lesotho/Liqhobong	LIQ11	coarse	Garnet bearing	lherzolite	63	30	2	6			62.3762	29.703	1.9802	5.94059	0		66.3158	31.5789	2.10526		XRF	0.0752	44.6627	1.4842	46.7914	0.9061	0.0018	0.412	0.0792	6.1734	0.2773	92.8061	15.6984	0.277591	0.954507	92.75	93.62		Pesilier 2012
Lesotho/Liqhobong	LIQ1	coarse	Garnet bearing	lherzolite	61	34	3	2			61	34	3	2	0		62.2449	34.6939	3.06122		XRF	0.1553	44.0515	0.7806	47.7754	0.8009	0.0321	0.2842	0.0763	6.1012	0.2726	92.7927	19.6294	0.364079	0.922054	92.5	93.54		Pesilier 2012
Lesotho/Liqhobong	LIQ10	coarse	Garnet bearing	lherzolite	71.2871	21.7822	1.9802	4.9505			71.2871	21.7822	1.9802	4.9505	0		75	22.9167	2.08333		XRF	0.13398	45.9631	1.23267	45.7248	0.707327	0.0465743	0.361248	0.111089	6.40921	0.340218	92.7472	16.4295	0.29306	1.00521	92.65	93.67		Pesilier 2012
Lesotho/Letseng-la-Terai	LET19	coarse	Garnet free	harzburgite	58	40			2		58	40	0	0	2		59.1837	40.8163	0		XRF	0.016	44.8666	0.668	47.6766	0.1458	0.008	0.164	0.0592	5.571	0.2836	93.4902	14.1407	0.245509	0.941061	93.37	93.63		Pesilier 2012
Lesotho/Liqhobong	LIQ9	coarse	Garnet free	harzburgite	69	29	1		1		69	29	1	0	1		69.697	29.2929	1.0101		XRF	0.04555	47.6158	0.2389	46.0076	0.2552	0.0288	0.1424	0.0522	4.5867	0.2968	94.8755	28.5643	0.596065	1.03496	94.77	95.05		Pesilier 2012
Lesotho/Letseng-la-Terai	PHN4254	coarse	Garnet bearing	harzburgite	63.6	32.1		3.9			63.8554	32.2289	0	3.91566	0		66.4577	33.5423	0		ICP-OES?	0.03	43.77	0.99	44.29	0.32	0.031	0.435384	0.1	5.26361	0.270258	93.6824	22.7811	0.439781	0.988259	93.5299	94.4623		Boyd et al (1993)
Kimberley/Bultfontein	K1	coarse granular	Garnet bearing	lherzolite	55	35	2.5	7.6			54.9451	34.965	2.4975	7.59241	0		59.4595	37.8378	2.7027		XRF	0.12	41.03	1.68	45.82	0.96	0.02	0.38	0.12	5.96781	0.295635	92.4582	13.1746	0.22619	0.89546	92.7	93.9913		Simon et al (2007)
Kimberley/Bultfontein	K13	coarse granular	Garnet bearing	lherzolite	64	28	2.1	5.7			64.1283	28.0561	2.10421	5.71142	0		68.0128	29.7556	2.23167		XRF	0.1	41.97	1.17	43.87	0.85	0.01	0.37	0.12	6.59754	0.371132	91.8983	17.5015	0.316239	0.95669	92.1	93.2971	49.4	Simon et al (2007)
Kimberley/Bultfontein	K14	coarse granular	Garnet bearing	lherzolite	64	28	2.1	5.7			64.1283	28.0561	2.10421	5.71142	0		68.0128	29.7556	2.23167		XRF	0.08	42.2	1.29	44.38	0.89	0.02	0.34	0.12	6.53954	0.374945	92.0042	15.0244	0.263566	0.950879	91.92	93.3507	62.1	Simon et al (2007)
Kimberley/Bultfontein	K24	coarse granular	Garnet bearing	lherzolite	68	22	2.3	7.4			68.2046	22.0662	2.30692	7.42227	0		73.6728	23.8353	2.49187		XRF	0.07	42.42	1.59	43.59	0.97	0.01	0.34	0.12	6.60665	0.357151	91.9672	12.5453	0.213836	0.973159	92.18	93.2008	56.8	Simon et al (2007)
Kimberley/Bultfontein	K25	coarse granular	Garnet bearing	harzburgite	56	35	1.7	6.8			56.2814	35.1759	1.70854	6.83417	0		60.4099	37.7562	1.83387		XRF	0.08	40.37	1.44	44.93	0.8	0.01	0.35	0.11	5.9207	0.339611	92.4002	14.0192	0.243056	0.898509	92.79	93.6485	51.4	Simon et al (2007)
Kimberley/Bultfontein	K27	coarse granular	Garnet bearing	lherzolite	61	30	2.8	7.1			60.4559	29.7324	2.77502	7.03667	0		65.032	31.9829	2.98507		XRF	0.07	40.6	1.49	44.35	1.09	0.01	0.39	0.12	6.59883	0.36071	91.6462	14.9361	0.261745	0.915445	91.85	92.9182	33.3	Simon et al (2007)
Kimberley/Bultfontein	GP402	coarse granular	Garnet bearing	lherzolite	63	24	2.7	10.4			62.9371	23.976	2.6973	10.3896	0		70.2341	26.7559	3.01003		XRF	0.06	42.09	2.25	43.28	0.68		0.34	0.1	5.45973	0.326011	93.219	9.20403	0.151111	0.972505	93.43	94.2658	29.6	Simon et al (2007)
Kimberley/Bultfontein	K15	slightly strained granular	Garnet bearing	lherzolite	57	33	2.14	7.4			57.2634	33.1525	2.14989	7.4342	0		61.8624	35.8151	2.32255		XRF	0.26	40.65	1.28	43.94	0.97	0.07	0.3	0.12	6.1665	0.344568	92.1596	13.5865	0.234375	0.925125	92.41	93.2635	40.9	Simon et al (2007)
Kimberley/Bultfontein	K17	slightly strained granular	Garnet bearing	lherzolite	65	26	1.4	7.5			65.0651	26.026	1.4014	7.50751	0		70.3463	28.1385	1.51515		XRF	0.08	41.53	1.41	43.16	0.7	0.02	0.34	0.12	6.29544	0.359185	92.1648	13.9238	0.241135	0.962234	92.76	93.5969	51.12	Simon et al (2007)
Kimberley/Bultfontein	K19	slightly strained granular	Garnet bearing	lherzolite	50	27	2.1	21			49.95	26.973	2.0979	20.979	0		63.2111	34.134	2.65487		XRF	0.09	36.88	4.46	43.74	1.39	0.05	0.58	0.18	7.34251	0.286992	89.9555	8.02386	0.130045	0.843164	91.06	92.1581	41.57	Simon et al (2007)
Kimberley/Bultfontein	K21	slightly strained granular	Garnet bearing	lherzolite	49	29	12.2	9.6			49.0982	29.0581	12.2244	9.61924	0		54.3237	32.1508	13.5255		XRF	0.29	36.45	2.43	45.05	2.97	0.06	0.4	0.14	6.83752	0.295762	90.4808	9.94441	0.164609	0.809101	91	91.9821	32.2	Simon et al (2007)
Kimberley/Bultfontein	K6	coarse granular	Garnet free	harzburgite	65	34	0.9				65.0651	34.034	0.900901	0	0		65.0651	34.034	0.900901		XRF	0.03	43.06	0.8	44.08	0.28		0.34	0.11	5.82365	0.353592	92.9502	22.1853	0.425	0.97686	92.93	93.5634	59.9	Simon et al (2007)
Kimberley/Bultfontein	K8	coarse granular	Garnet free	lherzolite	65	32	1.7		1		65.1956	32.0963	1.70512	0	1.00301		65.8561	32.4215	1.72239		XRF	0.04	43.02	0.91	43.74	0.45		0.3	0.11	5.98658	0.43214	92.761	18.1102	0.32967	0.983539	93.02	93.4832	65.1	Simon et al (2007)
Kimberley/Bultfontein	K20	coarse granular	Garnet free	lherzolite	48	45	4.3		3		47.8564	44.8654	4.28714	0	2.99103		49.332	46.2487	4.41932		XRF	0.24	39.58	1.72	45.33	1.08	0.03	0.41	0.12	6.06756	0.314445	92.0834	13.7863	0.238372	0.873152	92.32	92.8384	78.2	Simon et al (2007)
Kimberley/Bultfontein	JVS 73-78	coarse	Garnet free	harzburgite	81	19			0.497512		80.599	18.9059	0	0	0.49505		81	19	0		point count*		49.4346	0.675331	44.557	0.16066		0.357653	0.0806	6.57913	0.33806	93.0549	26.214	0.529596	1.10947	92.98	93.5	51.2169	Hervig et al (1980)
Kimberley/Bultfontein	JVS 73-82	coarse	Garnet free	harzburgite	82	18			0.497512		81.5941	17.9109	0	0	0.49505		82	18	0		point count*		49.2621	0.667318	44.5945	0.13992		0.369843	0.08294	6.63104	0.30796	92.9811	27.1026	0.554222	1.10467	92.9	93.45	50.993	Hervig et al (1980)
Kimberley/Wesselton	BD 1079	altered	Garnet free	harzburgite	45	55			0.497512		44.7772	54.7277	0	0	0.49505		45	55	0		point count*		41.835	1.9195	49.995	0.5802		0.407	0.08545	5.999	0.20435	92.5568	12.4527	0.212034	0.836784	92.54	92.48		Hervig et al (1980)
Kimberley/DeBeers	BD 1198	coarse	Garnet free	harzburgite	72	28			0.497512		71.6436	27.8614	0	0	0.49505		72	28	0		point count*		46.7386	0.71401	45.5575	0.21525		0.472941	0.095915	5.96885	0.270619	93.317	30.7643	0.662374	1.02593	93.19	93.69	63.2765	Hervig et al (1980)
Kimberley/Bultfontein	BD 1675	coarse	Garnet free	harzburgite	63	32			5		63	32	0	0	5		66.3158	33.6842	0		point count*		44.613	2.2744	44.107	0.29404		2.3952	0.10665	6.6033	0.28019	92.3355	41.3993	1.05311	1.01147	92.85	93.37	51.4874	Hervig et al (1980)
Kimberley/Bultfontein	BD 1676	coarse	Garnet free	harzburgite	64	35			1		64	35	0	0	1		64.6465	35.3535	0		point count*		44.952	1.389	46.399	0.32648		0.7125	0.0933	5.8177	0.26864	93.2334	25.6013	0.512959	0.968814	93.17	93.67	45.2099	Hervig et al (1980)
Kimberley/Dutoitspan	BD 1688	altered	Garnet free	harzburgite	79.397	20.1005			0.502513		79.397	20.1005	0	0	0.502513		79.798	20.202	0		point count*		47.6899	0.523618	44.8492	0.185618	0.00502513	0.494472	0.0987437	6.46492	0.313779	92.9349	38.7815	0.944338	1.06334	92.91	93.06		Hervig et al (1980)
Kimberley/Bultfontein	BD 1126	altered	Garnet free	harzburgite	67	33			0.497512		66.6683	32.8366	0	0	0.49505		67	33	0		point count*		46.7507	0.298561	47.7135	0.05352	0.0129353	0.346414	0.08226	6.00372	0.32322	93.2822	43.7682	1.16028	0.979821	93.13	93.86		Hervig et al (1980)
Kimberley/Bultfontein	BD 1155	altered	Garnet free	harzburgite	57	42			1		57	42	0	0	1		57.5758	42.4242	0		point count*		44.685	0.1858	48.231	0.05268	0.002	0.831	0.09903	5.8996	0.25251	93.1065	75.0021	4.47255	0.926479	93.15	93.6		Hervig et al (1980)
Kimberley/Bultfontein	BD 1777	coarse	Garnet free	harzburgite	69	30			1		69	30	0	0	1		69.697	30.303	0		point count*		47.445	1.313	45.9309	0.276		0.618	0.09493	6.1979	0.3165	93.1743	23.9975	0.470678	1.03296	93.08	93.73	44.8312	Hervig et al (1980)
Kimberley/Bultfontein	BD 1781	coarse	Garnet free	harzburgite	61	39			0.5		60.6965	38.806	0	0	0.497512		61	39	0		point count*		44.492	1.3884	47.272	0.4563		0.3744	0.09968	5.7887	0.22704	93.1999	15.3187	0.269663	0.941191	92.95	93.58	48.4081	Hervig et al (1980)
Kimberley/Bultfontein	BD 2012	coarse	Garnet free	harzburgite	65	35			0.5		64.6766	34.8259	0	0	0.497512		65	35	0		point count*		45.655	1.043	46.68	0.3325		0.3325	0.09675	6.0085	0.2442	93.1269	17.6179	0.318792	0.978042	92.88	93.57	49.1471	Hervig et al (1980)
Kimberley/Bultfontein	BD 1861	altered	Garnet free	harzburgite	74	24			1		74.7475	24.2424	0	0	1.0101		75.5102	24.4898	0		point count*		46.562	0.4696	45.046	0.084	0.009	0.6448	0.08908	5.8916	0.31298	93.3744	47.9468	1.37308	1.03365	93.33	93.94		Hervig et al (1980)
Kimberley/Bultfontein	BD 1878	coarse	Garnet free	harzburgite	85	14			1		85	14	0	0	1		85.8586	14.1414	0		point count*		48.735	0.4094	43.4122	0.0462	0.0001	0.523	0.34038	6.5302	0.3352	93.0109	46.149	1.27748	1.12261	92.71	93.53	58.454	Hervig et al (1980)
Kimberley/Bultfontein	BD 1884	coarse	Garnet free	dunite	91	8			0.5		91.4573	8.0402	0	0	0.502513		91.9192	8.08081	0		point count*		49.1665	0.2204	42.1142	0.0256		0.2828	0.38195	6.0517	0.37972	93.5433	46.2585	1.28312	1.16746	93.17	94.03	59.5326	Hervig et al (1980)
Kimberley/Bultfontein	BD 1919	coarse	Garnet free	harzburgite	80	17			3		80	17	0	0	3		82.4742	17.5258	0		point count*		47.821	1.5617	43.276	0.0578		0.9212	0.28638	5.5674	0.28213	93.8716	28.3516	0.58987	1.10502	93.71	94.14	51.1692	Hervig et al (1980)
Kimberley/Bultfontein	73-209	coarse	Garnet free	harzburgite	62	38			0.5		61.6915	37.8109	0	0	0.497512		62	38	0		point count*		45.952	0.3173	48.3565	0.0988	0.016	0.4013	0.3038	5.6724	0.30076	93.5258	45.8999	1.26473	0.950276	93.05	93.96		Hervig et al (1980)
Kimberley/Bultfontein	EJB 4	coarse	Garnet bearing	lherzolite	60.8	31	3	4.2			61.4141	31.3131	3.0303	4.24242	0		64.135	32.7004	3.16456		point count*	0.12552	43.0091	1.1707	46.5423	0.94002	0.0259	0.35322	0.11356	6.56754	0.28262	92.1118	16.8331	0.301717	0.924087	91.98	92.92		Cox et al (1987)
Kimberley/Bultfontein	EJB 48	coarse	Garnet bearing	harzburgite	63.1	30.5	1.6	4.5			63.2899	30.5918	1.60481	4.51354	0		66.2815	32.0378	1.68067		point count*	0.11	44.6244	1.20857	46.3914	0.67862	0.03909	0.37963	0.10167	6.07208	0.30287	92.9102	17.4044	0.314115	0.961911	92.8	93.66		Cox et al (1987)
Kimberley/Bultfontein	MB 3	coarse	Garnet bearing	lherzolite	60.7	31.1	2.5	5.7			60.7	31.1	2.5	5.7	0		64.369	32.9799	2.65111		point count*	0.11596	43.7272	1.49274	46.6199	0.91482	0.04924	0.39628	0.11079	6.35748	0.27883	92.4611	15.1166	0.265472	0.937951	92.37	93.37		Cox et al (1987)
Kimberley/Bultfontein	MB 7	coarse	Garnet bearing	harzburgite	52.4	39.3	1.5	4.4			53.6885	40.2664	1.53689	4.5082	0		56.2232	42.1674	1.60944		point count*	0.08791	41.864	1.23945	47.5322	0.71003	0.01952	0.37692	0.10699	5.66708	0.23976	92.9442	16.9437	0.304103	0.88075	92.74	93.68		Cox et al (1987)
Kimberley/Bultfontein	MB 12	coarse	Garnet bearing	lherzolite	63.7	29.5	2	4.4			63.9558	29.6185	2.00803	4.41767	0		66.9118	30.9874	2.10084		point count*	0.09978	44.0209	1.19368	46.3417	0.7632	0.03078	0.36189	0.10444	6.46297	0.32054	92.3928	16.9006	0.303172	0.94992	92.25	93.3		Cox et al (1987)
Kimberley/Bultfontein	MB 13	coarse	Garnet bearing	harzburgite	66.5	27.2	0.7	4.4			67.3077	27.5304	0.708502	4.45344	0		70.4449	28.8136	0.741525		point count*	0.07884	44.5871	1.12974	45.7334	0.48536	0.01457	0.30721	0.10617	6.18288	0.29043	92.7845	15.4277	0.27193	0.974933	92.68	93.59		Cox et al (1987)
Kimberley	AT1020	coarse	Garnet bearing	harzburgite	58	41		1			58	41	0	1	0		58.5859	41.4141	0		XRF	0.04	45.57	0.57	48.48	0.28	0.01	0.220616	0.09	5.32688	0.299919	93.8482	20.6124	0.387045	0.939975	93.24	94.3		Wasch et al (2009)
Kimberley	AT1039	coarse	Garnet bearing	harzburgite	51	46		3			51	46	0	3	0		52.5773	47.4227	0		XRF	0.1	43.04	1.03	49.91	0.56	0.02	0.438161	0.1	5.08393	0.234232	93.7877	22.2015	0.425399	0.862352	93.05	93.87	79.8	Wasch et al (2009)
Kimberley	AT1045C2	coarse	Garnet bearing	harzburgite	60	31	1	7			60.6061	31.3131	1.0101	7.07071	0		65.2174	33.6957	1.08696		XRF	0.08	43.87	1.86	47.43	0.74	0.02	0.430851	0.1	5.75878	0.280951	93.1433	13.4493	0.231641	0.924942	92.93	93.86		Wasch et al (2009)
Kimberley	AT1045Opx-Lz	coarse	Garnet bearing	harzburgite	66	26	1	6			66.6667	26.2626	1.0101	6.06061	0		70.9677	27.957	1.07527		XRF	0.08	44.78	1.73	46.44	0.7	0.02	0.397956	0.1	5.92075	0.298264	93.0971	13.3684	0.230033	0.964255	92.79	93.56		Wasch et al (2009)
Kimberley	AT1045Lz2	coarse	Garnet bearing	lherzolite	79	16	1	4			79	16	1	4	0		82.2917	16.6667	1.04167		XRF	0.04	47.51	1.15	44.98	0.53	0.01	0.275441	0.09	6.22669	0.340655	93.1535	13.8432	0.239514	1.05625	92.69	93.49		Wasch et al (2009)
Kimberley	K1	coarse	Garnet bearing	harzburgite	73	21	1	5			73	21	1	5	0		76.8421	22.1053	1.05263		area from image	0.0267	46.0145	1.2368	44.4459	0.5826	0.0262	0.2746	0.0951	6.2521	0.3431	92.9198	12.9634	0.222025	1.03529	92.91	93.61		Lazarov et al (2009)
Kimberley	FRB347	coarse	Garnet bearing	lherzolite	64	27	2	7			64	27	2	7	0		68.8172	29.0323	2.15054		area from image	0.0782	44.393	1.7194	46.114	0.8309		0.4063	0.1191	5.9048	0.2624	93.0586	13.683	0.236303	0.962679	93.01	94.07		Lazarov et al (2009)
Kimberley/Bultfontein	BF BD2425	coarse	Garnet bearing	lherzolite	49	24.5	11.5	14.5			49.2462	24.6231	11.5578	14.5729	0		57.6471	28.8235	13.5294		XRF	0.19	35.33	3.79	44.97	2.66	0.04	0.41	0.13	6.41	0.22	90.7643	6.76603	0.108179	0.785635	91.3			Maier et al (2012)
Kimberley/Bultfontein	BF 2358	coarse	Garnet bearing	lherzolite	48.7047	32.5	7	10			49.5951	33.0942	7.12797	10.1828	0		55.2178	36.8461	7.93609		XRF	0.18	37.78	3.03	45.67	2.14	0.05	0.43	0.13	6.22	0.23	91.5472	8.69254	0.141914	0.827239	91.5			Maier et al (2012)
Kimberley	Kim36	granular	Garnet bearing	harzburgite	63.9	29.7	0.5	5.8			63.964	29.7297	0.500501	5.80581	0		67.9065	31.5622	0.53135		point count*	0.05176	45.2497	1.42559	46.0924	0.54238	0.01646	0.3646	0.08652	5.97181	0.27684	93.109	14.6443	0.255754	0.981717	93.04	93.96		Katayama 2009
Kimberley	Kim71	granular	Garnet bearing	lherzolite	64.9	22.5	4.7	7.9			64.9	22.5	4.7	7.9	0		70.4669	24.43	5.10315		point count*	0.15748	44.0605	1.97676	45.7002	1.34217	0.02307	0.47227	0.11624	5.76342	0.28236	93.1658	13.8131	0.238911	0.964121	93.28	93.84		Katayama 2009
Kimberley	Kim80	granular	Garnet bearing	lherzolite	77.2	15.5	2.2	5.1			77.2	15.5	2.2	5.1	0		81.3488	16.333	2.31823		point count*	0.04414	46.2888	1.12984	44.0429	0.83099	0.00803	0.37105	0.12691	6.67539	0.36752	92.5177	18.0535	0.328409	1.05099	92.49	93.38		Katayama 2009
Kimberley/Bultfontein	FRB932	coarse	Garnet bearing	harzburgite	61.4	30		7.3			62.2087	30.3951	0	7.39615	0		67.1772	32.8228	0		ICP-OES?	0.1	43.69	1.67	44.39	0.61	0.02	0.376611	0.09	5.34771	0.274204	93.5769	13.1404	0.225516	0.984231	93.8657	94.5969		Boyd et al (1993)
Kimberley/Boshoff road	FRB1404	coarse	Garnet bearing	harzburgite	57.6	35.8		5.8			58.0645	36.0887	0	5.84677	0		61.6702	38.3298	0		ICP-OES?	0.1	43.07	1.39	44.58	0.45	0.02	0.346348	0.08	5.58355	0.277641	93.2227	14.3214	0.249171	0.966128	93.5243	94.3696		Boyd et al (1993)
Kimberley/Boshoff road	FRB1409	coarse	Garnet bearing	harzburgite	57.6	35		6.8			57.9477	35.2113	0	6.84105	0		62.203	37.797	0		ICP-OES?	0.11	43.04	1.57	44.78	0.59	0.02	0.402196	0.08	5.40956	0.267203	93.4158	14.6649	0.256176	0.961143	93.6913	94.5025		Boyd et al (1993)
Kimberley/Boshoff road	FRB1447	coarse	Garnet bearing	harzburgite	65.3	28.9		4.7	0.2		65.893	29.1625	0	4.74268	0.201816		69.3206	30.6794	0		ICP-OES?	0.07	43.75	1.13	43.1	0.32		0.321201	0.08	5.79748	0.295591	93.0828	16.0146	0.284249	1.01508	93.4494	94.3554		Boyd et al (1993)

## Sheet: Rae
Location	Sample	Texture	Garnet	USGS	ol	opx	cpx	grt	sp		norm ol	norm opx	norm cpx	norm grt	norm sp		USGSol	USGSopx	USGScpx		method for bulk	Na2O	MgO	Al2O3	SiO2	CaO	TiO2	Cr2O3	MnO	FeO	NiO	Mg#	Cr#	Cr2O3/Al2O3	MgO/SiO2	ol Mg	opxMg	ol Cr#	reference
Batty Bay	K11A14	Coarse	Garnet bearing	lherzolite	75.24	17.14	1.28	6.34			75.24	17.14	1.28	6.34	0		80.3331	18.3002	1.36665		XRF		44.72	1.1	42.4	0.73	0.04	0.37	0.12	7.2	0.302974	91.7184	18.4102	0.336364	1.05472				Irvine et al 2003
Batty Bay	K11A15	Coarse	Garnet bearing	lherzolite	77.43	14.32	4.01	4.19	0.06		77.4223	14.3186	4.0096	4.18958	0.059994		80.8584	14.9541	4.18755		XRF		43.47	1	41.3	1.1	0.08	0.41	0.11	7.02	0.310739	91.6953	21.5712	0.41	1.05254				Irvine et al 2003
Batty Bay	K11A16	Coarse	Garnet bearing	lherzolite	74.43	15.06	3.89	6.63			74.4226	15.0585	3.88961	6.62934	0		79.7066	16.1277	4.16577		XRF	0.1	43.27	1.3	41.6	1.22	0.03	0.55	0.1	6.57	0.309976	92.1529	22.1071	0.423077	1.04014				Irvine et al 2003
Batty Bay	K11A17	Coarse	Garnet bearing	lherzolite	76.73	16.19	3.37	3.6	0.11		76.73	16.19	3.37	3.6	0.11		79.6864	16.8138	3.49984		XRF		43.27	0.9	41.2	0.93	0.06	0.46	0.11	6.93	0.278532	91.7583	25.5327	0.511111	1.05024				Irvine et al 2003
Batty Bay	K11A18	Coarse	Garnet bearing	lherzolite	83.18	12.89	1.47	2.45	0.01		83.18	12.89	1.47	2.45	0.01		85.2778	13.2151	1.50707		XRF		45.44	0.8	41.1	0.47	0.04	0.68	0.11	6.93	0.306538	92.121	36.3142	0.85	1.1056				Irvine et al 2003
Batty Bay	K13A3	Coarse	Garnet free	lherzolite	73.07	24.15	1.9		0.88		73.07	24.15	1.9	0	0.88		73.7187	24.3644	1.91687		XRF		44.96	0.4	43.5	0.5	0.04	0.22	0.11	6.75	0.314176	92.2342	26.9518	0.55	1.03356				Irvine et al 2003
Batty Bay	K13A5	Coarse	Garnet free	lherzolite	59.19	33.75	3.36		3.7		59.19	33.75	3.36	0	3.7		61.4642	35.0467	3.4891		XRF		39.5	1.1	41.4	0.82	0.23	0.38	0.19	6.93	0.276241	91.0419	18.8142	0.345455	0.954106				Irvine et al 2003
Batty Bay	K13B4	Coarse	Garnet bearing	harzburgite	67.25	27.53	1.09	4.14			67.2433	27.5272	1.08989	4.13959	0		70.1471	28.716	1.13696		XRF		43.96	0.8	44.1	0.63	0.08	0.37	0.1	6.93	0.320669	91.8772	23.6793	0.4625	0.996825				Irvine et al 2003
Batty Bay	K15A4	Coarse	Garnet bearing	harzburgite	73.13	23	0.27	3.6	0.01		73.1227	22.9977	0.269973	3.59964	0.009999		75.861	23.8589	0.280083		XRF		43.11	0.9	41.7	0.3	0.02	0.39	0.09	6.84	0.310739	91.8289	22.5223	0.433333	1.03381				Irvine et al 2003
Nord	N1C	Coarse	Garnet bearing	lherzolite	77.53	15.67	2.1	3.65	1.05		77.53	15.67	2.1	3.65	1.05		81.3536	16.4428	2.20357		XRF		44.32	0.8	41.5	0.69	0.11	0.46	0.26	7.56	0.317613	91.2687	27.8358	0.575	1.06795				Irvine et al 2003
Nord	N2B	Coarse	Garnet bearing	lherzolite	80.83	14.04	2.5	2.62	0.01		80.83	14.04	2.5	2.62	0.01		83.0132	14.4192	2.56753		XRF		45.93	0.7	42.4	0.72	0.09	0.27	0.11	7.29	0.324615	91.8262	20.5561	0.385714	1.08325				Irvine et al 2003
JP	JP1-X2	Coarse	Garnet bearing	lherzolite	72.06	17.4	4.41	5.75	0.37		72.0672	17.4017	4.41044	5.75058	0.370037		76.7657	18.5363	4.69799		XRF		43.58	1.3	43	1.32	0.04	0.4	0.21	7.29	0.299282	91.4232	17.1095	0.307692	1.01349	92.2			Irvine et al 2003
JP	JP2-X2	Coarse	Garnet free	lherzolite	71.93	22.49	3.99		1.6		71.9228	22.4878	3.9896	0	1.59984		73.0922	22.8534	4.05447		XRF		43.22	0.6	42.2	0.95	0.08	0.23	0.1	6.75	0.301319	91.9466	20.4552	0.383333	1.02417				Irvine et al 2003
JP	JP3-X1	Coarse	Garnet free	lherzolite	81.84	15.37	1.55		1.24		81.84	15.37	1.55	0	1.24		82.8676	15.563	1.56946		XRF		45.72	0.1	41.5	0.4	0.04	0.28	0.1	7.29	0.326652	91.7918	65.2577	2.8	1.10169				Irvine et al 2003
JP	JP3-X	Coarse	Garnet bearing	harzburgite	76.25	18.56	0.4	4.78			76.2576	18.5619	0.40004	4.78048	0		80.0861	19.4938	0.420124		XRF		44.2	0.8	41.5	0.47	0.06	0.37	0.08	7.02	0.310485	91.8213	23.6793	0.4625	1.06506	92.2			Irvine et al 2003
JP	JPS-1	Coarse	Garnet bearing	lherzolite	73.11	20.97	4	1.91	0.01		73.11	20.97	4	1.91	0.01		74.5412	21.3805	4.0783		XRF		43.2	0.6	42.3	0.98	0.05	0.38	0.09	6.75	0.33709	91.9432	29.8177	0.633333	1.02128	92.4			Irvine et al 2003
JP	JPS-6A	Coarse	Garnet bearing	lherzolite	74.45	13.46	3.76	8.33			74.45	13.46	3.76	8.33	0		81.2152	14.6831	4.10167		XRF		43.17	1.4	41.5	1.28	0.06	0.34	0.1	7.29	0.317995	91.3487	14.0093	0.242857	1.04024	91.7			Irvine et al 2003
JP	JPS-6B	Coarse	Garnet bearing	lherzolite	74.32	10.79	5.46	9.42			74.3274	10.7911	5.46055	9.42094	0		82.0581	11.9134	6.02849		XRF		42.68	1.6	41.3	1.65	0.05	0.4	0.1	7.29	0.320287	91.2581	14.3622	0.25	1.03341	92			Irvine et al 2003
JP	JPN-3A	Coarse	Garnet bearing	harzburgite	63.67	29.26	1.26	5.81			63.67	29.26	1.26	5.81	0		67.5974	31.0649	1.33772		XRF		42.74	1.1	44	0.76	0.08	0.36	0.15	6.84	0.288589	91.7639	18.0022	0.327273	0.971364				Irvine et al 2003
JP	JPN-3B	Coarse	Garnet bearing	lherzolite	63.78	27.01	3.6	5.62			63.7736	27.0073	3.59964	5.61944	0		67.5707	28.6153	3.81396		XRF		42.13	1.1	43.7	1.18	0.07	0.38	0.1	6.75	0.293936	91.7554	18.8142	0.345455	0.964073	92.3			Irvine et al 2003
JP	JPN-4	Coarse	Garnet bearing	lherzolite	66.02	23.23	1.57	9.17			66.0266	23.2323	1.57016	9.17092	0		72.6932	25.5781	1.72869		XRF		42.84	1.7	43.4	0.98	0.1	0.42	0.11	7.02	0.268221	91.5835	14.2172	0.247059	0.987097				Irvine et al 2003
JP	JPN-9	Coarse	Garnet bearing	lherzolite	75.1	18.47	1.84	4.58			75.1075	18.4718	1.84018	4.58046	0		78.7129	19.3586	1.92852		XRF		44.44	0.7	42.3	0.74	0.02	0.26	0.1	7.38	0.333399	91.48	19.9466	0.371429	1.05059	92.2			Irvine et al 2003
JP	JPN-11	Coarse	Garnet bearing	lherzolite	63.33	30.49	2.21	3.98			63.3237	30.487	2.20978	3.9796	0		65.9481	31.7505	2.30136		XRF		43.05	0.7	44.6	0.85	0.03	0.38	0.11	7.11	0.321942	91.5228	26.6952	0.542857	0.965247	92.3			Irvine et al 2003
Nikos	X04	coarse	Garnet bearing	lherzolite	56.49	23.91	7.38	12.22			56.49	23.91	7.38	12.22	0		64.3541	27.2386	8.40738		XRF	0.1	41.29	2.38	45.84	2.36	0.09	0.41	0.12	7.26	0.258928	91.024	10.3592	0.172269	0.900742	91.8			Irvine et al 2003
Nikos	X05	coarse	Garnet bearing	lherzolite	67.8	19.65	2.9	9.65			67.8	19.65	2.9	9.65	0		75.0415	21.7488	3.20974		XRF		44.17	1.66	44.42	1.28	0.05	0.43	0.11	7.77	0.293172	91.0202	14.8044	0.259036	0.994372	92			Irvine et al 2003
Nikos	X06	coarse	Garnet bearing	harzburgite	64.2	16.39	0.1	15.43			66.7915	17.0516	0.104037	16.0529	0		79.5638	20.3123	0.123931		XRF		42	3.33	44.09	1.8	0.08	0.56	0.14	7.72	0.228249	90.6546	10.1376	0.168168	0.952597	91.8			Irvine et al 2003
Nikos	X07	coarse	Garnet free	harzburgite	69.75	29.38	0.85	0.01	0.01		69.75	29.38	0.85	0.01	0.01		69.764	29.3859	0.85017		XRF		46.23	0.21	45.82	0.25	0.03	0.25	0.1	7.06	0.346511	92.1112	44.4016	1.19048	1.00895				Irvine et al 2003
Nikos	NK1–5	coarse	Garnet bearing	lherzolite	72	14	5	9			72	14	5	9	0		79.1209	15.3846	5.49451		XRF	0.06	41.49	1.95	42.28	1.44	0.07	0.85	0.12	7.74	0.3	90.5284	22.6255	0.435897	0.981315	91.5	92.6		Schimdberger and Frances 1999
Nikos	NK2–3	coarse	Garnet bearing	lherzolite	73	7	8	12			73	7	8	12	0		82.9545	7.95455	9.09091		XRF	0.15	41.87	2.9	42.46	1.98	0.09	1.04	0.13	7.21	0.31	91.193	19.3922	0.358621	0.986105	92.8	93.3		Schimdberger and Frances 1999
Nikos	NK2–10	coarse	Garnet bearing	dunite	86	4	5	6			85.1485	3.9604	4.9505	5.94059	0		90.5263	4.21053	5.26316		XRF	0.07	45.53	1.25	41.54	1.22	0.03	0.53	0.11	7.43	0.32	91.6153	22.1447	0.424	1.09605	92.4	92.6		Schimdberger and Frances 1999
Nikos	NK3–20	coarse	Garnet bearing	lherzolite	62	11	15	12			62	11	15	12	0		70.4545	12.5	17.0455		XRF	0.35	37.5	3.21	43.19	3.21	0.1	0.67	0.13	7.58	0.28	89.8176	12.2821	0.208723	0.868257	91.2	92.7		Schimdberger and Frances 1999
Nikos	NK3–25	coarse	Garnet bearing	lherzolite	70	5	8	17			70	5	8	17	0		84.3373	6.0241	9.63855		XRF	0.09	39.46	4.28	41.42	2.13	0.21	1.09	0.13	7.41	0.25	90.4717	14.5915	0.254673	0.95268	91.4	92.1		Schimdberger and Frances 1999
Nikos	NK1–2	coarse	Garnet bearing	lherzolite	82	8	4	6			82	8	4	6	0		87.234	8.51064	4.25532		XRF	0.1	44.44	1.31	41.77	1.11	0.03	0.52	0.11	7.39	0.32	91.4695	21.0288	0.396947	1.06392	92.3	93.1		Schimdberger and Frances 1999
Nikos	NK1–3	coarse	Garnet bearing	lherzolite	83	9	2	7			82.1782	8.91089	1.9802	6.93069	0		88.2979	9.57447	2.12766		XRF	0.01	44.03	1.33	40.81	0.82	0.03	0.6	0.11	7.42	0.33	91.3649	23.2323	0.451128	1.0789	92.4	93.2		Schimdberger and Frances 1999
Nikos	NK1–6	coarse	Garnet bearing	lherzolite	81	12	1	7			80.198	11.8812	0.990099	6.93069	0		86.1702	12.766	1.06383		XRF		43.41	1.25	40.37	0.41	0.02	0.68	0.1	7.1	0.33	91.598	26.7364	0.544	1.0753	92.7	93.4		Schimdberger and Frances 1999
Nikos	NK1–18	coarse	Garnet bearing	lherzolite	78	17	1	4			78	17	1	4	0		81.25	17.7083	1.04167		XRF	0.05	44.93	0.79	42.94	0.54	0.03	0.51	0.1	6.97	0.35	91.9963	30.2197	0.64557	1.04634	92.6	93.3		Schimdberger and Frances 1999
Nikos	NK1-1	coarse	Garnet bearing	lherzolite	79	15	1	5			79	15	1	5	0		83.1579	15.7895	1.05263		XRF	0.02	43.3	1	41.25	0.58	0.07	0.46	0.11	7.49	0.33	91.1567	23.5815	0.46	1.0497				Schimdberger and Frances 2001
Nikos	NK1-4	coarse	Garnet bearing	lherzolite	67	22	5	6			67	22	5	6	0		71.2766	23.4043	5.31915		XRF	0.01	40.9	2.43	41.6	1.2	0.06	0.75	0.13	7.09	0.4	91.1394	17.1532	0.308642	0.983173				Schimdberger and Frances 2001
Nikos	NK1-9	coarse	Garnet bearing	lherzolite	78	13	2	8			77.2277	12.8713	1.9802	7.92079	0		83.871	13.9785	2.15054		XRF	0.03	43.48	1.59	41.88	0.96	0.04	0.52	0.11	7.29	0.32	91.4051	17.9919	0.327044	1.0382				Schimdberger and Frances 2001
Nikos	NK1-12	coarse	Garnet bearing	lherzolite	89	6	4	2			88.1188	5.94059	3.9604	1.9802	0		89.899	6.06061	4.0404		XRF	0.12	45.32	0.56	40.8	0.57	0.03	0.34	0.11	7.76	0.37	91.2384	28.9415	0.607143	1.11078				Schimdberger and Frances 2001
Nikos	NK1-14	coarse	Garnet bearing	lherzolite	77	12	4	7			77	12	4	7	0		82.7957	12.9032	4.30108		XRF	0.15	42.92	1.71	42.02	1.13	0.03	0.44	0.11	7.27	0.31	91.3245	14.7203	0.25731	1.02142				Schimdberger and Frances 2001
Nikos	NK1-15	coarse	Garnet bearing	lherzolite	74	18	3	5			74	18	3	5	0		77.8947	18.9474	3.15789		XRF	0.01	42.69	1.09	42.29	0.88	0.06	0.38	0.11	7.3	0.34	91.249	18.9541	0.348624	1.00946				Schimdberger and Frances 2001
Nikos	NK1-23	coarse	Garnet bearing	lherzolite	74	8	7	11			74	8	7	11	0		83.1461	8.98876	7.86517		XRF	0.16	40.25	2.71	41.01	1.79	0.1	0.41	0.12	7.81	0.29	90.1855	9.214	0.151292	0.981468				Schimdberger and Frances 2001
Nikos	NK2-1	coarse	Garnet bearing	lherzolite	65	27	5	3			65	27	5	3	0		67.0103	27.8351	5.15464		XRF	0.4	42.09	1.31	45.66	0.93	0.09	0.48	0.12	7.08	0.3	91.3795	19.7304	0.366412	0.921813				Schimdberger and Frances 2001
Nikos	NK3-4	coarse	Garnet bearing	lherzolite	68	2	17	13			68	2	17	13	0		78.1609	2.29885	19.5402		XRF	0.21	37.17	3.34	41.02	3.64	0.11	0.43	0.11	7.15	0.28	90.2621	7.94989	0.128743	0.906143				Schimdberger and Frances 2001
Nikos	NK3-11	coarse	Garnet bearing	lherzolite	82	1	13	5			81.1881	0.990099	12.8713	4.9505	0		85.4167	1.04167	13.5417		XRF	0.1	42.7	1.1	40.88	2.8	0.06	0.54	0.1	6.99	0.31	91.5912	24.7735	0.490909	1.04452				Schimdberger and Frances 2001
Nikos	NK3-13	coarse	Garnet bearing	lherzolite	83	1	12	5			82.1782	0.990099	11.8812	4.9505	0		86.4583	1.04167	12.5		XRF	0.18	40.95	1.07	39.05	2.28	0.05	0.59	0.09	6.96	0.3	91.2975	27.0019	0.551402	1.04866				Schimdberger and Frances 2001
Nikos	NK3-15	coarse	Garnet bearing	lherzolite	75	6	12	6			75.7576	6.06061	12.1212	6.06061	0		80.6452	6.45161	12.9032		XRF	0.04	40.67	1.39	40.83	2.82	0.07	0.38	0.09	6.47	0.34	91.8089	15.4972	0.273381	0.996081				Schimdberger and Frances 2001
Nikos	NK3-16	coarse	Garnet bearing	dunite	89	1	7	4			88.1188	0.990099	6.93069	3.9604	0		91.7526	1.03093	7.21649		XRF	0.08	44.79	0.93	40.45	1.54	0.06	0.3	0.1	7.93	0.32	90.9674	17.7901	0.322581	1.10729				Schimdberger and Frances 2001
Nikos	NK3-24	coarse	Garnet bearing	lherzolite	57	26	7	11			56.4356	25.7426	6.93069	10.8911	0		63.3333	28.8889	7.77778		XRF	0.08	39.84	2.24	45.04	2.19	0.03	0.66	0.12	6.19	0.24	91.9849	16.5036	0.294643	0.884547				Schimdberger and Frances 2001

## Sheet: Siberia
Location	Sample	Texture	Garnet	USGS	ol	opx	cpx	grt	sp		norm ol	norm opx	norm cpx	norm grt	norm sp		USGSol	USGSopx	USGScpx		method for bulk	Na2O	MgO	Al2O3	SiO2	CaO	TiO2	Cr2O3	MnO	FeO	NiO	Mg#	Cr#	Cr2O3/Al2O3	MgO/SiO2	ol Mg	opxMg	sp Cr#	reference
Udachnaya	U15	granular	Garnet free	lherzolite	63.3	30.7	4.1		0.4		64.264	31.1675	4.16244	0	0.406091		64.526	31.2946	4.17941		XRF	0.02	44.38	1.34	46.61	1.03	0.014	0.33	0.104	5.94	0.316	93.0182	14.1782	0.246269	0.952156	92.7977	93.0931	32	Ionov et al 2010
Udachnaya	.U24	granular	Garnet free	lherzolite	83.3	13.6	2.4		0.7		83.3	13.6	2.4	0	0.7		83.8872	13.6959	2.41692		XRF		47.71	0.88	43.55	0.63	0.023	0.341	0.108	6.57	0.34	92.8311	20.6316	0.3875	1.09552	92.7623	92.8829	34	Ionov et al 2010
Udachnaya	.U52	granular	Garnet free	lherzolite	61.9	34	3.7		0.4		61.9	34	3.7	0	0.4		62.1486	34.1365	3.71486		XRF	0.03	43.81	1.4	46.59	0.99	0.01	0.355	0.103	5.89	0.309	92.9891	14.5375	0.253571	0.940331	92.9415	93.1489	34	Ionov et al 2010
Udachnaya	.U97*	granular	Garnet free	lherzolite	83.9	14.2	1.3		0.7		83.8162	14.1858	1.2987	0	0.699301		84.4064	14.2857	1.30785		XRF	0.03	48.19	0.68	43.19	0.32	0.033	0.326	0.096	6.63	0.319	92.8372	24.3345	0.479412	1.11577	92.8557	92.9507	41	Ionov et al 2010
Udachnaya	.U151	granular	Garnet free	lherzolite	69.5	24	6		0.5		69.5	24	6	0	0.5		69.8492	24.1206	6.03015		XRF	0.02	44.91	1.16	45.34	1.22	0.015	0.302	0.102	6.08	0.337	92.9436	14.8681	0.260345	0.990516	92.9619	93.1118	33	Ionov et al 2010
Udachnaya	.U504	granular	Garnet free	lherzolite	84.3	12.7	2		1		84.3	12.7	2	0	1		85.1515	12.8283	2.0202		XRF		47.86	0.85	43.81	0.57	0.014	0.315	0.108	6.55	0.341	92.8721	19.9105	0.370588	1.09244	92.7858	92.9276	33	Ionov et al 2010
Udachnaya	.U1123	granular	Garnet free	lherzolite	63.1	33.6	2.6		0.7		63.1	33.6	2.6	0	0.7		63.5448	33.8369	2.61833		XRF		44.18	1.57	46.26	0.72	0.012	0.332	0.104	6.03	0.31	92.8901	12.4234	0.211465	0.955037	92.8106	93.03	26	Ionov et al 2010
Udachnaya	U29	granular	Garnet bearing	lherzolite	68.6	20.2	5.6	2.1			71.0881	20.9326	5.80311	2.17617	0		72.6695	21.3983	5.9322		XRF	0.08	44.04	1.13	45.75	1.43	0.06	0.37	0.118	6.74	0.293	92.0956	18.0095	0.327434	0.962623	92.2278	93.6228		Ionov et al 2010
Udachnaya	.U260	granular	Garnet bearing	dunite	90	4.5	4.5	1			90	4.5	4.5	1	0		90.9091	4.54545	4.54545		XRF	0.05	47.47	0.27	43.14	1.14	0.037	0.164	0.108	7.52	0.353	91.8406	28.9505	0.607407	1.10037	91.6719	92.746		Ionov et al 2010
Udachnaya	.U280	granular	Garnet bearing	lherzolite	85.1	9.3	1.3	4.3			85.1	9.3	1.3	4.3	0		88.9237	9.71787	1.35841		XRF	0.07	46.91	1	43.41	0.6	0.037	0.42	0.118	7.39	0.33	91.8823	21.9817	0.42	1.08063	91.8765	92.65		Ionov et al 2010
Udachnaya	.U283	granular	Garnet bearing	lherzolite	84.5	10.2	1.4	3.7	0.2		84.5	10.2	1.4	3.7	0.2		87.9292	10.6139	1.45682		XRF	0.04	47.16	0.91	43.21	0.59	0.022	0.401	0.119	7.29	0.335	92.0225	22.8162	0.440659	1.09141	91.9763	92.8869	71	Ionov et al 2010
Udachnaya	.U501	granular	Garnet bearing	lherzolite	82.4	6.6	4.3	6.7			82.4	6.6	4.3	6.7	0		88.3173	7.07395	4.60879		XRF	0.06	45.64	1.43	43.19	1.27	0.082	0.437	0.123	7.74	0.308	91.315	17.0127	0.305594	1.05673	91.6516	92.7022		Ionov et al 2010
Udachnaya	.U506	granular	Garnet bearing	lherzolite	77.2	16	2.6	4.2			77.2	16	2.6	4.2	0		80.5846	16.7015	2.71399		XRF	0.1	46.13	0.91	44.58	0.94	0.028	0.326	0.109	6.56	0.331	92.614	19.3757	0.358242	1.03477	92.5234	93.6069		Ionov et al 2010
Udachnaya	.U508	granular	Garnet bearing	dunite	85.4	7.9		6.7			85.4	7.9	0	6.7	0		91.5327	8.46731	0		XRF	0.03	46.81	1.42	42.12	0.83	0.071	0.445	0.129	7.45	0.348	91.8057	17.3708	0.31338	1.11135	92.3208	93.024		Ionov et al 2010
Udachnaya	.U1109	granular	Garnet free	dunite	90	8.9	1		0.1		90	8.9	1	0	0.1		90.0901	8.90891	1.001		XRF		48.59	0.09	42.65	0.27	0.026	0.152	0.111	7.39	0.354	92.141	53.1169	1.68889	1.13927	92.236	93.1479	84	Ionov et al 2010
Udachnaya	.U1147	granular	Garnet bearing	harzburgite	64.5	26.4	1	8.1			64.5	26.4	1	8.1	0		70.185	28.7269	1.08814		XRF		44.55	0.98	45.16	1.04	0.018	0.519	0.14	7.18	0.279	91.7106	26.2139	0.529592	0.986492	91.5705	92.7649		Ionov et al 2010
Udachnaya	.U1188	granular	Garnet bearing	lherzolite	69.9	23.1	2	5			69.9	23.1	2	5	0		73.5789	24.3158	2.10526		XRF		44.17	1.78	45.91	0.81	0.016	0.471	0.107	6.42	0.228	92.4632	15.0748	0.264607	0.9621	92.4977	93.6366		Ionov et al 2010
Udachnaya	UV191/89	granular	Garnet free	harzburgite	87.5	12.1			0.5		87.4126	12.0879	0	0	0.4995		87.8514	12.1486	0		XRF	0.04	46.57	0.26	40.36	0.31	0.01	0.284359	0.1	6.79958	0.322196	92.4315	42.3193	1.09369	1.15387	92.5			Boyd et al 1997
Udachnaya	UV111/91	granular	Garnet free	harzburgite	74	25.7			0.5		73.8523	25.6487	0	0	0.499002		74.2227	25.7773	0		XRF	0.05	43.03	0.41	40.77	0.35		0.348687	0.09	5.83249	0.282606	92.9357	36.3266	0.850456	1.05543	92.8			Boyd et al 1997
Udachnaya	UV65/92	granular	Garnet free	lherzolite	73.7	23.5	2		1		73.5529	23.4531	1.99601	0	0.998004		74.2944	23.6895	2.01613		XRF	0.09	42.26	1.19	40.05	0.49	0.01	0.283043	0.11	5.94037	0.28337	92.693	13.7603	0.237851	1.05518	92.8			Boyd et al 1997
Udachnaya	UV34/93	granular	Garnet free	lherzolite	54.6	41.7	2.5		0.7		54.8744	41.9095	2.51256	0	0.703518		55.2632	42.2065	2.53036		XRF	0.05	40.06	1.26	43.46	0.71	0.04	0.406582	0.09	5.5954	0.33429	92.736	17.7948	0.322684	0.921767	93.4			Boyd et al 1997
Udachnaya	UV215/93	granular	Garnet free	lherzolite	58.1	37.4	3.2		0.4		58.6276	37.7397	3.22906	0	0.403633		58.8652	37.8926	3.24215		XRF	0.04	39.97	1.21	42.46	0.82	0.02	0.396933	0.11	6.0913	0.26733	92.1263	18.037	0.328044	0.941357	92.8			Boyd et al 1997
Udachnaya	Uv274/89	granular	Garnet bearing	harzburgite	84.1	11.3		3.2	0.1		85.2077	11.4488	0	3.24215	0.101317		88.1551	11.8449	0		XRF	0.07	46.57	0.59	40.77	0.99	0.09	0.358336	0.1	7.2497	0.303229	91.9706	28.9485	0.607349	1.14226	92.7			Boyd et al 1997
Udachnaya	Uv285/89	granular	Garnet bearing	harzburgite	83.1	12.2		3	0.1		84.4512	12.3984	0	3.04878	0.101626		87.1983	12.8017	0		XRF	0.07	46.42	0.54	40.95	0.95	0.09	0.359067	0.1	7.23372	0.301446	91.963	30.8467	0.664939	1.13358	92.6			Boyd et al 1997
Udachnaya	Uv293/89	granular	Garnet bearing	harzburgite	78.4	16.9		3.5	0.1		79.272	17.088	0	3.53893	0.101112		82.2665	17.7335	0		XRF	0.06	45.54	0.74	41.91	1.22	0.06	0.326903	0.11	7.10174	0.302847	91.9577	22.8602	0.441761	1.08661	92.2			Boyd et al 1997
Udachnaya	Uv485/89	granular	Garnet bearing	lherzolite	82.4	10.3	3.2	3.9			82.5651	10.3206	3.20641	3.90782	0		85.9228	10.7404	3.33681		XRF	0.05	45.91	0.83	41.69	0.93	0.06	0.31126	0.11	7.1037	0.302083	92.0153	20.1004	0.375012	1.10122	92.4			Boyd et al 1997
Udachnaya	Uv100/91	granular	Garnet bearing	lherzolite	55.8	25.7	1.7	16.4			56.0241	25.8032	1.70683	16.4659	0		67.0673	30.8894	2.04327		XRF	0.06	38.74	3.36	42.16	1.36	0.01	0.875738	0.17	6.15247	0.220229	91.8218	14.8823	0.260636	0.91888	92.8			Boyd et al 1997
Udachnaya	Uv-101/03	coarse	Garnet free	lherzolite	76.4	20.2	1.9		1.5		76.4	20.2	1.9	0	1.5		77.5635	20.5076	1.92893		point count*	0.0288777	46.6293	1.51396	43.8805	0.511826	0.00222742	0.421523	0.104203	6.4722	0.275566	92.7782	15.7381	0.278424	1.06264	92.8813	92.9074	22	Doucet et al. (2012)
Udachnaya	Uv-105/03	coarse	Garnet free	harzburgite	86.4	12.8			0.8		86.4	12.8	0	0	0.8		87.0968	12.9032	0		point count*	0.00240427	48.7821	0.620295	43.1905	0.0545317	0.00158867	0.337406	0.11508	6.81308	0.285885	92.7366	26.7343	0.543943	1.12946	92.799	93.0199	39	Doucet et al. (2012)
Udachnaya	Uv-107/03	coarse	Garnet free	lherzolite	86.2	11.1	2		0.7		86.2	11.1	2	0	0.7		86.8077	11.1782	2.0141		point count*	0.0125971	47.8153	0.535012	43.1595	0.528275	0.00137905	0.367147	0.114205	7.13596	0.278382	92.2768	31.5234	0.68624	1.10787	92.2778	92.8914	48	Doucet et al. (2012)
Udachnaya	Uv-402/09	coarse	Garnet free	harzburgite	89.3	10.3			0.4		89.3	10.3	0	0	0.4		89.6586	10.3414	0		point count*	0.0028943	49.4688	0.0852173	42.9093	0.0267716	0.00096205	0.27449	0.0966742	6.70821	0.305915	92.9328	68.3624	3.22106	1.15287	92.9207	93.8167	83	Doucet et al. (2012)
Udachnaya	Uv-454/09	coarse	Garnet free	lherzolite	75.2	22.2	1.6		1		75.2	22.2	1.6	0	1		75.9596	22.4242	1.61616		point count*	0.0189137	46.3395	1.2042	44.3327	0.437464	0.00337405	0.423539	0.0952213	6.62844	0.301658	92.5739	19.0902	0.351719	1.04527	92.6222	92.8388	30	Doucet et al. (2012)
Udachnaya	Uv-487/09	coarse	Garnet free	harzburgite	82.8	15.3					84.4037	15.5963	0	0	0		84.4037	15.5963	0		point count*	0.0056508	47.2918	0.130861	42.8814	0.050467	0.0007854	0.0524331	0.0966038	7.11431	0.295768	92.2198	21.1846	0.400678	1.10285	92.1056	93.0847		Doucet et al. (2012)
Udachnaya	Uv-504/09	coarse	Garnet free	lherzolite	86.9	9.7	3.3		0.1		86.9	9.7	3.3	0	0.1		86.987	9.70971	3.3033		point count*	0.0308781	47.8934	0.130883	43.006	0.784039	0.000961033	0.126167	0.100959	7.24344	0.320699	92.1814	39.271	0.963964	1.11364	92.0902	92.9892	71	Doucet et al. (2012)
Udachnaya	Uv-590/09	coarse	Garnet free	harzburgite	83.9	15.4			0.7		83.9	15.4	0	0	0.7		84.4914	15.5086	0		point count*	0.00135828	47.8849	0.360746	43.5596	0.0547035	0.00189915	0.397569	0.0978483	7.19196	0.292183	92.2314	42.5059	1.10207	1.0993	92.25	92.8334	60	Doucet et al. (2012)
Udachnaya	Uv-600/09	coarse	Garnet free	lherzolite	86.2	10.5	2.5		0.8		86.2	10.5	2.5	0	0.8		86.8952	10.5847	2.52016		point count*	0.0385639	48.0024	0.519535	42.9942	0.607722	0.00451647	0.381512	0.0992113	6.78526	0.317177	92.6552	33.0035	0.734334	1.11649	92.7943	92.5837	47	Doucet et al. (2012)
Udachnaya	Uv-KC-137/08	coarse	Garnet free	dunite	93.3	6.3			0.4		93.3	6.3	0	0	0.4		93.6747	6.3253	0		point count*	0.00022806	49.7154	0.0676417	42.2996	0.0170417	0.000411667	0.261409	0.112851	7.20842	0.257994	92.4801	72.1643	3.86461	1.17532	92.5071	93.173	81	Doucet et al. (2012)
Udachnaya	Uv-KC-150(2)/08	coarse	Garnet free	harzburgite	87.6	12			0.4		87.6	12	0	0	0.4		87.9518	12.0482	0		point count*	0.002204	48.4503	0.349093	42.9529	0.0562764	0.0010708	0.242519	0.107416	7.32704	0.278065	92.182	31.7889	0.694712	1.12799	92.1745	92.7547	53	Doucet et al. (2012)
Udachnaya	U24	coarse	Garnet free	lherzolite	83.3	13.6	2.4		0.7		83.3	13.6	2.4	0	0.7		83.8872	13.6959	2.41692		point count*	0.017712	48.0614	0.713503	43.8555	0.611148		0.313647	0.105712	6.72486	0.30766	92.7241	22.7734	0.439587	1.0959	92.8	92.8829	36	Doucet et al. (2012)
Udachnaya	U504	coarse	Garnet free	lherzolite	84.3	12.7	2		1		84.3	12.7	2	0	1		85.1515	12.8283	2.0202		point count*	0.013596	48.3024	0.843983	43.7461	0.526796		0.377529	0.111585	6.75876	0.30719	92.7239	23.0814	0.447319	1.10415	92.8	92.9276	32	Doucet et al. (2012)
Udachnaya	Uv-90/03	coarse	Garnet free	lherzolite	51.9	42.6	4.9		0.6		51.9	42.6	4.9	0	0.6		52.2133	42.8571	4.92958		point count*	0.0510885	42.2586	1.57912	48.0458	1.29956	0.00636404	0.474191	0.10384	5.6665	0.229072	93.0062	16.7668	0.300289	0.87955	92.9167	93.2283	33	Doucet et al. (2012)
Udachnaya	Uv-585/09 (1)	coarse	Garnet free	lherzolite	59.5	36.8	2.8		0.9		59.5	36.8	2.8	0	0.9		60.0404	37.1342	2.82543		point count*	0.0389167	43.6692	1.19761	46.8665	0.75608	0.00757877	0.509567	0.11144	6.51668	0.251648	92.2774	22.2051	0.425487	0.931779	92.3313	92.4554	42	Doucet et al. (2012)
Udachnaya	Uv-585/09 (2)	coarse	Garnet free	lherzolite	61.4	35	3		0.6		61.4	35	3	0	0.6		61.7706	35.2113	3.01811		point count*	0.042469	43.9451	1.11618	46.6346	0.800384	0.00860745	0.446055	0.096377	6.53979	0.263571	92.297	21.1408	0.399627	0.942327	92.2973	92.4789	43	Doucet et al. (2012)
Udachnaya	U15	coarse	Garnet free	lherzolite	63.3	30.7	4.1		0.4		64.264	31.1675	4.16244	0	0.406091		64.526	31.2946	4.17941		point count*	0.0439773	43.6869	1.16844	45.8562	1.03945		0.332343	0.0817971	5.98095	0.255248	92.8698	16.0234	0.284434	0.952692	92.8	93.0931	31	Doucet et al. (2012)
Udachnaya	U52	coarse	Garnet free	lherzolite	61.9	34	3.7		0.4		61.9	34	3.7	0	0.4		62.1486	34.1365	3.71486		point count*	0.0488471	44.1963	1.3325	46.9221	0.984559	0.00187035	0.409274	0.107538	5.94596	0.332781	92.9846	17.0844	0.307148	0.941908	92.9	93.1489	34	Doucet et al. (2012)
Udachnaya	U1123	coarse	Garnet free	lherzolite	63.1	33.6	2.6		0.7		63.1	33.6	2.6	0	0.7		63.5448	33.8369	2.61833		point count*	0.0376312	44.6178	1.48472	46.6216	0.701396	0.00540343	0.358746	0.105127	6.14601	0.318812	92.8291	13.9482	0.241626	0.957019	92.8	93.03	26	Doucet et al. (2012)
Udachnaya	87/50	coarse	Garnet free	dunite	95	3			2		95	3	0	0	2		96.9388	3.06122	0		XRF	0.05	48.6	0.24	40	0.38	0.2		0.09	7.66		91.8786	0	0	1.215	91.9	93.071	84	Goncharov et al (2012)
Udachnaya	87/55	coarse	Garnet free	lherzolite	81	15	3		1.3		80.7577	14.9551	2.99103	0	1.29611		81.8182	15.1515	3.0303		XRF	0.05	45.7	1.17	43.7	0.7	0.15		0.09	6.44		92.676	0	0	1.04577	92.5	92.5541	35	Goncharov et al (2012)
Udachnaya	87/72	coarse	Garnet free	dunite	90	4	4		2		90	4	4	0	2		91.8367	4.08163	4.08163		XRF	0.05	46.8	1.14	40.5	0.75	0.06		0.09	7		92.261	0	0	1.15556	92.4	93.3036	82	Goncharov et al (2012)
Udachnaya	87/100	coarse	Garnet bearing	lherzolite	67	21	2	7.8	1.8		67.2691	21.0843	2.00803	7.83133	1.80723		74.4444	23.3333	2.22222		XRF	0.05	43.4	1.58	44.9	1.05	0.01		0.1	6.83		91.89	0	0	0.966592	91.9	92.7152	80	Goncharov et al (2012)
Udachnaya	87/59	coarse	Garnet bearing	lherzolite	85	7	4	3.7	0.4		84.9151	6.99301	3.996	3.6963	0.3996		88.5417	7.29167	4.16667		XRF	0.05	44.3	0.78	41.2	1.2	0.05		0.09	7.58		91.244	0	0	1.07524	91.8	92.4801	84	Goncharov et al (2012)
Udachnaya	Y-17	coarse	Garnet bearing	lherzolite	77	12	6	5.4			76.6932	11.9522	5.9761	5.37849	0		81.0526	12.6316	6.31579		XRF	0.12	44.75	1.36	43.39	1.57	0.05	0.33	0.12	7.59995	0.3	91.3036	13.9989	0.242647	1.03134	91.9	92.7558		Goncharov et al (2012)
Obnazhennaya	Obn 41-13	granular	Garnet free	lherzolite	69.8	27.3	2.2		0.7		69.8	27.3	2.2	0	0.7		70.292	27.4924	2.21551		XRF			0.82		0.7		0.55					31.0321	0.670732		92.3		49	Ionov et al (2015)
Obnazhennaya	Obn 59-13	granular	Garnet free	dunite	98.2		1.5		0.4		98.1019	0	1.4985	0	0.3996		98.4955	0	1.50451		XRF			0.14		0.38		0.18					46.3087	1.28571		91.6		52	Ionov et al (2015)
Obnazhennaya	Obn 69-13	granular	Garnet free	harzburgite	74.8	23.8	0.7		0.7		74.8	23.8	0.7	0	0.7		75.3273	23.9678	0.704935		XRF			0.76		0.33		0.43					27.5126	0.565789		92.1		43	Ionov et al (2015)
Obnazhennaya	Obn 01-13	granular	Garnet free	lherzolite	57.2	35.8	5.5		1.6		57.1429	35.7642	5.49451	0	1.5984		58.0711	36.3452	5.58376		XRF			1.68		1.4		0.63					20.0999	0.375		91.6		37	Ionov et al (2015)
Obnazhennaya	Obn 37-13	granular	Garnet free	lherzolite	85.2	3.9	10.5		0.4		85.2	3.9	10.5	0	0.4		85.5422	3.91566	10.5422		XRF			0.57		2.48		0.18					17.481	0.315789		91.8		33	Ionov et al (2015)
Obnazhennaya	Obn 06-13	granular	Garnet free	lherzolite	68.7	5.7	21.7		4		68.6314	5.69431	21.6783	0	3.996		71.488	5.93132	22.5806		XRF			3.25		4.86		0.95					16.3942	0.292308		92.4		21	Ionov et al (2015)
Obnazhennaya	Obn 20-13	granular	Garnet free	lherzolite	60.2	21.5	14.5		3.8		60.2	21.5	14.5	0	3.8		62.578	22.3493	15.0728		XRF			3.22		3.24		1.01					17.3838	0.313665		92.3		23	Ionov et al (2015)
Obnazhennaya	Obn 68-13	granular	Garnet free	lherzolite	84	2.4	12.4		1.2		84	2.4	12.4	0	1.2		85.0202	2.42915	12.5506		XRF			0.88		2.94		0.51					27.9943	0.579545		91.2		40	Ionov et al (2015)
Obnazhennaya	Obn 08-13	granular	Garnet bearing	lherzolite	79.2	5.6	12	2.8	0.4		79.2	5.6	12	2.8	0.4		81.8182	5.78512	12.3967		XRF			1.2		2.77		0.41					18.6464	0.341667		92.1		58	Ionov et al (2015)
Obnazhennaya	Obn 39-13	granular	Garnet bearing	lherzolite	75.4	5.6	13.1	4.8	1.2		75.3247	5.59441	13.0869	4.7952	1.1988		80.1275	5.95112	13.9214		XRF			1.9		3.17		0.87					23.4989	0.457895		92		59	Ionov et al (2015)
Obnazhennaya	Obn 21-13	granular	Garnet bearing	lherzolite	44.7	7	17.4	29.8	1.1		44.7	7	17.4	29.8	1.1		64.6889	10.1302	25.1809		XRF			7.98		5.49		1.31					9.92	0.16416		92.2		33	Ionov et al (2015)
Obnazhennaya	Obn6-212	granular	Garnet free	lherzolite	76.1	5	18.4		0.5		76.1	5	18.4	0	0.5		76.4824	5.02513	18.4925		XRF	0.01	42.33	0.59	41.75	1.44		0.24	0.11	7.44	0.31	91.0271	21.4381	0.40678	1.01389	92.2	92.5	56	Sun et al 2017
Obnazhennaya	Obn6-218	granular	Garnet free	lherzolite	70.6	3.4	25.7		0.3		70.6	3.4	25.7	0	0.3		70.8124	3.41023	25.7773		XRF		42.48	1.28	42.67	0.99	0.02	0.58	0.11	7.7	0.32	90.7722	23.3112	0.453125	0.995547	91.8	92.2	42	Sun et al 2017
Obnazhennaya	Obn6-228	granular	Garnet free	lherzolite	45.3	19.9	23.8		11.1		45.2547	19.8801	23.7762	0	11.0889		50.8989	22.3596	26.7416		XRF	0.69	33.03	6.55	39.14	4.16	0.12	2.47	0.1	5.9	0.24	90.8942	20.1897	0.377099	0.843894	92.6	92.9	25	Sun et al 2017
Obnazhennaya	Obn7-297	granular	Garnet free	lherzolite	56.9	14.2	27.8		1.1		56.9	14.2	27.8	0	1.1		57.5329	14.3579	28.1092		XRF	0.1	38.69	2.16	44.64	2.91	0.04	0.52	0.12	6.28	0.28	91.6564	13.9042	0.240741	0.866711	92.2	92.6	29	Sun et al 2017
Obnazhennaya	Obn7-330	granular	Garnet free	dunite	91.8		8.2				91.8	0	8.2	0	0		91.8	0	8.2		XRF		43.58	0.68	38.63	3.11	0.01	0.33	0.14	7.61	0.33	91.0802	24.5597	0.485294	1.12814	91.6	92.3	45	Sun et al 2017
Obnazhennaya	Obn7-341	granular	Garnet bearing	lherzolite	59.6	19.5	4.7	15.6	0.5		59.6597	19.5195	4.7047	15.6156	0.500501		71.1217	23.2697	5.60859		XRF	0.4	35.31	4.71	42.76	5.1	0.14	1.07	0.15	6.14	0.28	91.1143	13.2244	0.227176	0.825772	92.6	93.3	45	Sun et al 2017
Obnazhennaya	Obn7-343	granular	Garnet free	dunite	84.1	7.2			0.2		91.9126	7.86885	0	0	0.218579		92.1139	7.88609	0		XRF	0.01	43.72	1.35	38.69	2.5	0.06	0.24	0.12	7.75	0.36	90.9573	10.6552	0.177778	1.13001	92.3	92.9	81	Sun et al 2017
Obnazhennaya	Obn7-362	granular	Garnet free	lherzolite	47.8	32.4	6.2		12.5		48.3316	32.7604	6.26896	0	12.639		55.3241	37.5	7.17593		XRF	1.11	31.57	3.49	45.73	7.55	0.15	0.89	0.13	4.79	0.19	92.1582	14.6082	0.255014	0.690356	92.9	93.2	70	Sun et al 2017

## Sheet: Slave
Location	Sample	Texture	Garnet	USGS	ol	opx	cpx	grt	sp		norm ol	norm opx	norm cpx	norm grt	norm sp		USGSol	USGSopx	USGScpx		method for bulk	Na2O	MgO	Al2O3	SiO2	CaO	TiO2	Cr2O3	MnO	FeO	NiO	Mg#	Cr#	Cr2O3/Al2O3	MgO/SiO2	ol Mg	opxMg	sp Cr#	reference
Jericho	21-1	coarse	Garnet bearing	harzburgite	62.2558	33.5739	1.56141	2.19019	0.418682		62.2558	33.5739	1.56141	2.19019	0.418682		63.9235	34.4733	1.60323		XRF	0.22	43.54	0.66	45.84	0.54	0.031	0.4341	0.116	6.63174	0.274631	92.1302	30.6146	0.657727	0.949825	92.27	93.1	82.0414	Kopylova and Russell 2000, Kopylova et al 1999
Jericho	22-4	coarse	Garnet bearing	lherzolite	63.5331	25.9328	3.75928	6.16228	0.612564		63.5331	25.9328	3.75928	6.16228	0.612564		68.1502	27.8173	4.03247		XRF	0.14	42.47	1.4	44.7	1.2	0.044	0.4767	0.12	6.92978	0.271322	91.6163	18.5945	0.3405	0.950112	91.61	92.8	80.114	Kopylova and Russell 2000, Kopylova et al 1999
Jericho	41-4	coarse	Garnet bearing	lherzolite	72.4373	21.7836	2.14106	2.967	0.671002		72.4373	21.7836	2.14106	2.967	0.671002		75.1721	22.606	2.22189		XRF	0.22	44.45	0.72	43.65	0.67	0.039	0.3712	0.118	7.07471	0.30441	91.8054	25.6976	0.515556	1.01833	91.86	92.89		Kopylova and Russell 2000
Jericho	21-3	low T	Garnet bearing	lherzolite	81.2	8.6	9.4	0.8			81.2	8.6	9.4	0.8	0		81.8548	8.66935	9.47581		XRF	0.39	41.52	1.53	41.97	1.5	0.15	0.303	0.12	7.88	0.304	90.3798	11.7272	0.198039	0.989278	90.9			Kopylova and Russell 2000
Jericho	9-2	coarse	Garnet bearing	lherzolite	68.7068	14.3139	5.13327	11.846			68.7068	14.3139	5.13327	11.846	0		77.9395	16.2374	5.82307		XRF	0.33	41.35	1.79	42.51	1.75	0.037	0.3857	0.121	7.2886	0.286085	91.0037	12.6292	0.215475	0.972712	91.64	92.6	78.6507	Kopylova and Russell 2000, Kopylova et al 1999
Jericho	10-11	low T	Garnet bearing	lherzolite	79.5	13.3	4.5	2.7			79.5	13.3	4.5	2.7	0		81.7061	13.6691	4.62487		XRF	0.28	44.4	0.82	42.77	1.07	0.07	0.429	0.13	7.94	0.318	90.8848	25.9786	0.523171	1.03811				Kopylova and Russell 2000
Jericho	8-7	coarse	Garnet bearing	lherzolite	68.9	28.1	2.6	0.4			68.9	28.1	2.6	0.4	0		69.1767	28.2129	2.61044		XRF	0.235	45.55	0.635	45.97	0.595	0.0185	0.27685	0.098	5.7794	0.26095	93.3574	22.6289	0.435984	0.990864	93.24	93.7		Kopylova and Russell 2000
Jericho	10-12a	coarse	Garnet bearing	lherzolite	69.8	22.7	2.8	4.6	0.1		69.8	22.7	2.8	4.6	0.1		73.2424	23.8195	2.93809		XRF	0.22	43.97	1.24	44.26	0.9	0.04	0.3867	0.109	6.57481	0.274631	92.263	17.3009	0.311855	0.993448	92.38	93.2		Kopylova and Russell 2000
Jericho	11-18	coarse	Garnet free	lherzolite	88.7	8.6	1.9		0.7		88.7888	8.60861	1.9019	0	0.700701		89.4153	8.66935	1.91532		XRF	0.09	47.56	0.41	43.68	0.25	0.019	0.1982	0.096	6.05982	0.312682	93.3313	24.4879	0.483415	1.08883	93.13	93.5		Kopylova and Russell 2000
Jericho	44-12	coarse	Garnet free	harzburgite	71.2	25.8	0.8		2.1		71.2713	25.8258	0.800801	0	2.1021		72.8016	26.3804	0.817996		XRF	0.13	42.85	1.05	41.39	0.25	0.022	0.4052	0.084	6.4476	0.310774	92.2182	20.5642	0.385905	1.03527	93	93.5		Kopylova and Russell 2000
Jericho	28-15	low T	Garnet bearing	lherzolite	61.8841	28.3156	1.82311	7.06725	0.909942		61.8841	28.3156	1.82311	7.06725	0.909942		67.2487	30.7702	1.98116		XRF	0.25	41.85	1.49	44.18	0.84	0.101	0.4083	0.119	7.11	0.279849	91.3008	15.5282	0.274027	0.947261				Kopylova and Russell 2000
Jericho	10-9	low T	Garnet bearing	lherzolite	79.4513	13.3156	4.53378	2.69924			79.4513	13.3156	4.53378	2.69924	0		81.6554	13.685	4.65956		XRF	0.28	44.4	0.82	42.77	1.07	0.066	0.4287	0.126	7.94	0.317646	90.8848	25.9651	0.522805	1.03811				Kopylova and Russell 2000
Jericho	11-22	low T	Garnet bearing	lherzolite	65.353	21.5475	7.27383	5.8257			65.353	21.5475	7.27383	5.8257	0		69.3957	22.8805	7.7238		XRF	0.25	41.1	1.6	44.13	1.77	0.081	0.8429	0.135	7.24	0.256814	91.0088	26.1122	0.526812	0.931339				Kopylova and Russell 2000
Jericho	13-2	low T	Garnet bearing	lherzolite	74.6269	13.4328	5.17413	6.76617			74.6269	13.4328	5.17413	6.76617	0		80.0427	14.4077	5.54963		XRF	0.24	44.25	0.47	41.86	0.79	0.048	0.288	0.119	7.92	0.302501	90.8776	29.1315	0.612766	1.0571				Kopylova and Russell 2000
Jericho	22-1	coarse	Garnet bearing																		XRF	0.06	44.67	0.84	45.73	0.6	0.03	0.328119	0.1	7.04	0.292696	91.8792	20.7632	0.390618	0.97682	92.37	93.07	39.8526	Kopylova et al 1999, Russell et al 2001
Jericho	25-4	coarse	Garnet bearing																		XRF	0.16	44.63	1.03	44.4	0.98	0.05	0.288657	0.11	7.53	0.305422	91.3556	15.825	0.28025	1.00518				Wittig 2008, Russell et al 2001
Jericho	26-11	coarse	Garnet bearing																		XRF	0.08	44.75	0.95	45.23	0.68	0.04	0.486113	0.11	7.09	0.305422	91.8397	25.5545	0.511698	0.989388				Wittig 2008, Russell et al 2001
Gahcho Kué	AK61	coarse	Garnet free	lherzolite	76.6	20.7	1.2		1.5		76.6	20.7	1.2	0	1.5		77.7665	21.0152	1.21827		point count*	0.0151585	47.6746	0.297502	43.8992	0.277473	0.0156745	1.00879	0.0934453	6.10351	0.29527	93.3015	69.463	3.39088	1.086	93.23	94.1	80.34	Kopylova and Caro 2004
Gahcho Kué	38-4	coarse	Garnet free	lherzolite	71.4	26.6	1.5		0.5		71.4	26.6	1.5	0	0.5		71.7588	26.7337	1.50754		point count*	0.0146567	46.2226	0.888801	45.475	0.491032	0.0108204	0.336997	0.112334	6.64304	0.282664	92.5414	20.2776	0.37916	1.01644	92.12	93.5	37.39	Kopylova and Caro 2004
Gahcho Kué	3-5	coarse	Garnet free	harzburgite	85.4	9.6	0.1		1.3		88.5892	9.95851	0.103734	0	1.34855		89.8002	10.0946	0.105152		point count*	0.0116147	47.5501	0.684664	41.0208	0.0780235	0.00930737	0.499647	0.106798	6.71208	0.304779	92.6645	32.8658	0.72977	1.15917	92.55	93.3	38.61	Kopylova and Caro 2004
Gahcho Kué	6-4	coarse	Garnet free	harzburgite	79.9	18.5	0.1		1.5		79.9	18.5	0.1	0	1.5		81.1168	18.7817	0.101523		point count*	0.00619274	48.2045	0.76667	43.7288	0.0922446	0.0039924	0.663325	0.113167	6.47459	0.325584	92.9953	36.7252	0.865203	1.10235	92.96	93.4	46.27	Kopylova and Caro 2004
Gahcho Kué	36-1	coarse	Garnet free	harzburgite	78.3	20.5	0.1		1.1		78.3	20.5	0.1	0	1.1		79.1709	20.728	0.101112		point count*	0.0069138	47.8766	0.529423	44.068	0.0936015	0.00595383	0.574284	0.106206	6.23233	0.297021	93.1966	42.1188	1.08474	1.08643	93.12	93.5	55.47	Kopylova and Caro 2004
Gahcho Kué	38-2	coarse	Garnet bearing	harzburgite	78.5	16	0.6	4.9			78.5	16	0.6	4.9	0		82.5447	16.8244	0.630915		point count*	0.0375266	46.7131	0.86616	43.9351	0.494762	0.00949355	0.55006	0.103057	6.89056	0.320153	92.3596	29.8746	0.635056	1.06323	92.31	93.6		Kopylova and Caro 2004
Gahcho Kué	3-2	coarse	Garnet bearing	lherzolite	78.9	13	2.7	5.4			78.9	13	2.7	5.4	0		83.4038	13.7421	2.85412		point count*	0.081472	45.7413	1.04824	44.6521	0.886751	0.0245432	0.533926	0.1051	6.84874	0.305352	92.2535	25.4673	0.509356	1.02439	92.27	93.4		Kopylova and Caro 2004
Gahcho Kué	16-2	coarse	Garnet bearing	lherzolite	71.2	17.1	5.3	6.4			71.2	17.1	5.3	6.4	0		76.0684	18.2692	5.66239		point count*	0.0874788	44.1268	1.35274	44.4093	1.52783	0.0146442	0.490014	0.135297	7.92931	0.307761	90.8447	19.5496	0.362238	0.993638	90.8	92.3		Kopylova and Caro 2004
Gahcho Kué	32-2	coarse	Garnet bearing	lherzolite	81.7	10.8	4.2	3.3			81.7	10.8	4.2	3.3	0		84.4881	11.1686	4.34333		point count*	0.078616	45.7269	0.69595	43.6252	1.09606	0.0217978	0.362208	0.116362	7.75133	0.347264	91.3185	25.8785	0.520452	1.04818	91.22	92.6		Kopylova and Caro 2004
Gahcho Kué	59-2	coarse	Garnet bearing	lherzolite	76.4	18.8	1.2	3.6			76.4	18.8	1.2	3.6	0		79.2531	19.5021	1.24481		point count*	0.035774	45.0898	0.762536	44.7711	0.542894	0.011008	0.295848	0.115546	7.7937	0.32497	91.1628	20.6519	0.387979	1.00712	91.01	92.5		Kopylova and Caro 2004
Gahcho Kué	18-1	coarse	Garnet bearing	lherzolite	72	13.5	4.5	10			72	13.5	4.5	10	0		80	15	5		point count*	0.140258	44.069	2.07134	43.9544	1.43416	0.0554188	0.720583	0.132876	7.45592	0.284309	91.3337	18.9214	0.347883	1.00261	91.58	92.8		Kopylova and Caro 2004
Gahcho Kué	8-2	coarse	Garnet bearing	dunite	86.8	6.8	2	4.4			86.8	6.8	2	4.4	0		90.795	7.11297	2.09205		point count*	0.0568603	46.8926	0.96558	43.0956	0.637353	0.0284805	0.251502	0.113418	7.58823	0.327269	91.6798	14.8741	0.260467	1.08811	91.68	92.9		Kopylova and Caro 2004
Gahcho Kué	61-3	coarse	Garnet bearing	lherzolite	77.4	18.8	1.8	2			77.4	18.8	1.8	2	0		78.9796	19.1837	1.83673		point count*	0.0803167	45.7951	0.47648	45.2253	0.535902	0.0315734	0.240276	0.114254	7.61941	0.33379	91.4653	25.2774	0.504272	1.0126	91.25	92.6		Kopylova and Caro 2004
Gahcho Kué	37-1	coarse	Garnet bearing	harzburgite	78.5	18.6	0.1	2.8			78.5	18.6	0.1	2.8	0		80.7613	19.1358	0.102881		point count*	0.0267888	46.5032	0.564117	45.2414	0.284453	0.0209017	0.281967	0.100585	7.09705	0.303328	92.116	25.1109	0.499838	1.02789	91.95	93.3		Kopylova and Caro 2004
Gahcho Kué	61-1	coarse	Garnet bearing	harzburgite	76.5	13.5		10			76.5	13.5	0	10	0		85	15	0		point count*	0.0260939	44.6105	1.94621	44.1079	0.575174	0.022886	0.700627	0.121886	7.6183	0.33002	91.2596	19.4521	0.359997	1.0114	91.48	92.8		Kopylova and Caro 2004
Gahcho Kué	99-12	coarse	Garnet bearing	harzburgite	77.5	18.2		4.3			77.5	18.2	0	4.3	0		80.9822	19.0178	0		point count*	0.0135145	45.8838	0.875419	44.6043	0.324699	0.00499074	0.342144	0.138294	7.83036	0.330789	91.2651	20.7723	0.390834	1.02869	91.14	92.7		Kopylova and Caro 2004
Gahcho Kué	1-3.	coarse	Garnet bearing	lherzolite	65	5.8	7.8	21.4			65	5.8	7.8	21.4	0		82.6972	7.37913	9.92366		point count*	0.22418	40.5157	4.49056	43.9099	2.35522	0.1235	1.14912	0.15234	7.1628	0.23856	90.9793	14.6513	0.255897	0.922702	91.87	92.09		Kopylova and Caro 2004
Gahcho Kué	41-1	coarse	Garnet bearing	lherzolite	67.6	8.9	8.5	15			67.6	8.9	8.5	15	0		79.5294	10.4706	10		point count*	0.1694	41.8652	3.24373	43.5442	2.4633	0.05964	0.79207	0.12928	6.80053	0.28359	91.6507	14.0751	0.244185	0.961443	92.22	92.71		Kopylova and Caro 2004
Lac de Gras	vr51067	med tabular	Garnet free	harzburgite	83	16					83.8384	16.1616	0	0	0		83.8384	16.1616	0		XRF		49.1	0.5	44	0.1		0.5		6.3	0.3	93.2876	40.1496	1	1.11591	93.4	93.4		Aulbach et al 2007
Lac de Gras	vr67112	med tabular	Garnet bearing	harzburgite	75	25	1	0.5			73.8916	24.6305	0.985222	0.492611	0		74.2574	24.7525	0.990099		XRF		47.1	0.1	45.3	0.4		0.1		7.3	0.31	92.003	40.1496	1	1.03974	91.7	92.9		Aulbach et al 2007
Lac de Gras	vr09361	med tabular	Garnet bearing	lherzolite	52	37	4	5			53.0612	37.7551	4.08163	5.10204	0		55.914	39.7849	4.30108		XRF		41.5	1.2	47.7	1.6		1.1		6.8	0.26	91.5839	38.0778	0.916667	0.870021	91.5	92.7		Aulbach et al 2007
Lac de Gras	vr09371	coarse equant	Garnet bearing	harzburgite	85	11		4			85	11	0	4	0		88.5417	11.4583	0		XRF		47.8	0.7	42.9	0.4		0.5		7.9	0.37	91.5173	32.3944	0.714286	1.11422	91.5	92.7		Aulbach et al 2007
Lac de Gras	vr43466	coarse equant	Garnet bearing	harzburgite	81	15		4			81	15	0	4	0		84.375	15.625	0		XRF		48.1	0.8	43.8	0.3		0.3		6.8	0.31	92.6542	20.0999	0.375	1.09817	92.7	93.7		Aulbach et al 2007
Lac de Gras	vr50851	med tabular	Garnet bearing	harzburgite	76	18		6			76	18	0	6	0		80.8511	19.1489	0		XRF		47.2	1.1	45	0.5		0.7		6.5	0.3	92.8308	29.9177	0.636364	1.04889	92.9	93.8		Aulbach et al 2007
Lac de Gras	vr50861	med tabular	Garnet bearing	lherzolite	83	10	1	6			83	10	1	6	0		88.2979	10.6383	1.06383		XRF		46.4	1.2	43.2	0.6		0.5		7.2	0.31	91.9943	21.8453	0.416667	1.07407	92.2	93		Aulbach et al 2007
Lac de Gras	vr67106	coarse equant	Garnet bearing	harzburgite	88	10		2			88	10	0	2	0		89.7959	10.2041	0		XRF		48.4	0.4	42.8	0.2		0.3		7.8	0.37	91.7111	33.4719	0.75	1.13084	91.7	92.8		Aulbach et al 2007
Lac de Gras	vr67125	coarse equant	Garnet bearing	lherzolite	68	26	3	3			68	26	3	3	0		70.1031	26.8041	3.09278		XRF		44.6	0.6	45.9	1.1		0.5		7.1	0.3	91.8039	35.8575	0.833333	0.971678	91.7	93		Aulbach et al 2007
Lac de Gras	yk1938	med tabular	Garnet bearing	harzburgite	55	31		14			55	31	0	14	0		63.9535	36.0465	0		XRF		42.9	3.1	46.6	0.8		0.6		6.3	0.25	92.391	11.4918	0.193548	0.920601	93	93.7		Aulbach et al 2007
Lac de Gras	yk2474	coarse equant	Garnet bearing	lherzolite	75	17	1	7			75	17	1	7	0		80.6452	18.2796	1.07527		XRF		45.8	1.4	44.6	0.7		0.6		7.5	0.28	91.5887	22.3301	0.428571	1.02691	91.7	92.9		Aulbach et al 2007
Lac de Gras/Torrie	X9501A	Coarse	Garnet bearing	harzburgite	41	47		11			41.4141	47.4747	0	11.1111	0		46.5909	53.4091	0		point count*	0.0679	41.3791	2.5423	48.6154	0.4598	0.0052	0.6606	0.1301	5.5493	0.1863	93.0053	14.8437	0.259843	0.851152	93.1	94		MacKenzie and Canil 1999
Lac de Gras/Torrie	TANQ93-1-39	Coarse	Garnet bearing	lherzolite	68	14	13	2			70.1031	14.433	13.4021	2.06186	0		71.5789	14.7368	13.6842		point count*	0.1775	40.9872	0.6365	44.0938	2.72681	0.0482	0.3164	0.1098	7.1256	0.2722	91.1161	25.0075	0.497093	0.929546	91	92.1		MacKenzie and Canil 1999
Lac de Gras/Torrie	TANQ93-1-13	Coarse	Garnet bearing	lherzolite	73	19	3	4			73.7374	19.1919	3.0303	4.0404	0		76.8421	20	3.15789		point count*	0.0565	43.432	0.9613	44.2098	0.968963	0.0433	0.2758	0.1193	7.9241	0.2782	90.7174	16.14	0.286903	0.982407	90.7	91.8		MacKenzie and Canil 1999
Lac de Gras/Torrie	TQY94-17-22F	Coarse	Garnet free	lherzolite	44	47	5		2		44.898	47.9592	5.10204	0	2.04082		45.8333	48.9583	5.20833		point count*	0.0782	39.9716	2.4018	47.2753	1.4763	0.0112	0.9204	0.1049	5.7826	0.2034	92.4958	20.4501	0.383213	0.845507	92.6	92.8		MacKenzie and Canil 1999

## Sheet: Tanzania
Location	Sample	Texture	Garnet	USGS	ol	opx	cpx	grt	sp		norm ol	norm opx	norm cpx	norm grt	norm sp		USGSol	USGSopx	USGScpx		method for bulk	Na2O	MgO	Al2O3	SiO2	CaO	TiO2	Cr2O3	MnO	FeO	NiO	Mg#	WR Cr#	Cr2O3/Al2O3	MgO/SiO2	ol Mg	opxMg	Cr# sp	reference
Lashaine	BD730	coarse	Garnet bearing	lherzolite	64.4	21.5	5.6	8.5			64.4	21.5	5.6	8.5	0		70.3825	23.4973	6.12022		XRF	0.25	42.14	2.44	44.37	1.45	0.08	0.48	0.09	7.18484	n.d.	91.2724	11.6582	0.196721	0.949741	91.22	92.2	14.15	Gibson et al (2013)
Lashaine	BD740	coarse	Garnet bearing	lherzolite	68.8	21	2	8.2			68.8	21	2	8.2	0		74.9455	22.8758	2.17865		XRF	0.11	44	2.09	44.7	0.91	0.02	0.44	0.14	6.68085	0.37	92.1529	12.3751	0.210526	0.98434	92.15	93.1	22.85	Gibson et al (2013)
Lashaine	BD794	coarse	Garnet bearing	lherzolite	70.4	21.4	2.3	5.9			70.4	21.4	2.3	5.9	0		74.814	22.7418	2.44421		XRF	0.11	44.2	1.53	44.5	0.87	0.04	0.46	0.12	6.67187	0.36	92.1954	16.7838	0.300654	0.993258	92.09	93.1		Gibson et al (2013)
Lashaine	BD797	coarse	Garnet bearing	harzburgite	64.4	28.9		4.9			65.5804	29.4297	0	4.98982	0		69.0247	30.9753	0		XRF	0.11	44.3	1.42	45	0.57	0.07	0.57	0.12	6.13983	0.33	92.7881	21.2151	0.401408	0.984444	92.94	93.61		Gibson et al (2013)
Lashaine	BD735	coarse	Garnet free	harzburgite	82.7	15.7					84.0447	15.9553	0	0	0		84.0447	15.9553	0		XRF	0.06	47.2	0.66	42.7	0.23	0.04	0.35	0.12	6.60283	0.4	92.7256	26.2398	0.530303	1.10539	92.92	93.4		Gibson et al (2013)
Lashaine	1355	coarse	Garnet bearing	harzburgite	49.4	43.4	2.2	3.6			50.1014	44.0162	2.23124	3.65112	0		52	45.6842	2.31579		poiint count	0.00144	41.2004	0.792	45.9146	0.32678	0.00108	0.1224	0.00684	5.41478		93.1357	9.39356	0.154545	0.897327	92.96	93.77		Reid et al (1975)
Lashaine	796	coarse	Garnet bearing	harzburgite	72.6	18		6.7			74.6146	18.4995	0	6.88592	0		80.1325	19.8675	0		poiint count	0.01574	44.8434	1.6545	43.4458	0.41299	0.00381	0.29951	0.1175	6.74457	0.27588	92.2213	10.8289	0.181028	1.03217	92.09	93.66		Reid et al (1975)
Lashaine	776	coarse	Garnet bearing	lherzolite	77.5	10.7	5	6.5			77.7332	10.7322	5.01505	6.51956	0		83.1545	11.4807	5.36481		poiint count	0.12916	44.416	1.71065	43.2079	1.28924	0.03469	0.41737	0.02275	7.30754	0.24025	91.5525	14.0651	0.243983	1.02796	91.74	92.17		Reid et al (1975)
Lashaine	782	coarse	Garnet bearing	harzburgite	79	11.9		4.4			82.8961	12.4869	0	4.617	0		86.9087	13.0913	0		poiint count	0.03984	44.1917	1.11365	40.787	0.21695	0.00952	0.19777	0.01043	7.46644	0.2449	91.3446	10.645	0.177587	1.08348	91.28	93.01		Reid et al (1975)
Lashaine	787	coarse	Garnet free	harzburgite	82.6	14.4			0.6		84.6311	14.7541	0	0	0.614754		85.1546	14.8454	0		poiint count	0.0216	47.9738	0.25176	43.2524	0.0554	0.02016	0.37572	0.08844	5.9063	0.33866	93.5419	50.0283	1.49237	1.10916	93.36	94.82	72.8137	Reid et al (1975)
Lashaine	1542	coarse	Garnet free	dunite	87.5	7.7	2		0.8		89.2857	7.85714	2.04082	0	0.816327		90.0206	7.92181	2.05761		poiint count	0.03461	47.679	0.28023	42.292	0.60688	0.02642	0.47892	0.09945	7.06791	0.34125	92.3247	53.4119	1.70902	1.12738	92.02	93.65	68.1946	Reid et al (1975)
Lashaine	822	coarse	Garnet free	harzburgite	84.2	11.8			0.4		87.3444	12.2407	0	0	0.414938		87.7083	12.2917	0		poiint count	0.0059	47.9362	0.24124	41.92	0.07128	0.00746	0.25618	0.08016	6.95734	0.32838	92.4732	41.6017	1.06193	1.14352	93.32	92.8	72.8867	Reid et al (1975)
Lashaine	773	coarse	Garnet free	lherzolite	86.9	2.7	9.3				87.8665	2.73003	9.40344	0	0		87.8665	2.73003	9.40344		poiint count	0.1506	45.8157	0.23223	41.9712	1.8995	0.03978	0.21483	0.08595	7.0543	0.39105	92.0514	38.2934	0.925074	1.0916	91.85	93.14		Reid et al (1975)
Lashaine	772	coarse	Garnet free	lherzolite	83.5	12.9	2.6		0.7		83.7513	12.9388	2.60782	0	0.702106		84.3434	13.0303	2.62626		poiint count	0.05857	46.7875	0.22469	42.9808	0.68694	0.02722	0.46741	0.10922	7.37464	0.32565	91.8783	58.255	2.08024	1.08857	91.62	93.15	75.9337	Reid et al (1975)
Lashaine	774	coarse	Garnet free	dunite	89.3	4.6			0.2		94.899	4.88842	0	0	0.21254		95.1012	4.89883	0		poiint count	0.00276	47.6675	0.11942	39.7984	0.04381	0.00084	0.1066	0.08597	7.32817	0.36613	92.0626	37.4538	0.892648	1.19772	91.93	93.17	56.8766	Reid et al (1975)
Lashaine	89-661	coarse	Garnet bearing	lherzolite	86.9	6.1	4.2	2.1	0.5		87.0741	6.11222	4.20842	2.10421	0.501002		89.4033	6.27572	4.32099		poiint count	0.11732	47.7498	0.34099	41.5731	0.8428	0.02841	0.43668	0.08687	6.18824	0.00511	93.2248	46.2101	1.28062	1.14858	93.3	94	66.2	Rudnick et al (1994)
Lashaine	89-674	coarse	Garnet bearing	lherzolite	79.7	11.4	5.8	1.4	0.5		80.668	11.5385	5.87045	1.417	0.506073		82.2497	11.7647	5.98555		poiint count	0.2118	45.1916	0.80098	42.7722	1.08789	0.05455	0.56076	0.09909	7.78755	0.27781	91.1873	31.9564	0.700092	1.05657	91.2	91.77	69.84	Rudnick et al (1994)
Lashaine	89-675	coarse	Garnet bearing	lherzolite	72.2	24	2.8	2	0.5		71.133	23.6453	2.75862	1.97044	0.492611		72.9293	24.2424	2.82828		poiint count	0.04688	45.6898	0.5222	45.0521	0.6962	0.03601	0.4983	0.09337	6.58707	0.28459	92.5197	39.0293	0.954232	1.01415	92.4	92.5	70.13	Rudnick et al (1994)
Lashaine	89-680	coarse	Garnet bearing	lherzolite	72.7	20.4	2.8	3.2	0.7		72.8457	20.4409	2.80561	3.20641	0.701403		75.8081	21.2722	2.91971		poiint count	0.06232	45.9652	1.284	44.3018	0.81794	0.01572	0.62804	0.10149	6.32222	0.26785	92.839	24.7058	0.489128	1.03755	93	92.82	25.5	Rudnick et al (1994)
Lashaine	TZ2-16	coarse	Garnet bearing	harzburgite	78.7	16.3		4.1	0.2		79.2548	16.4149	0	4.1289	0.20141		82.8421	17.1579	0		poiint count	0.02282	48.2122	1.15398	43.2264	0.08268	0.0082	0.4376	0.10793	5.66866	0.37264	93.8145	20.2797	0.379209	1.11534	93.9	94.38	70.1	Rudnick et al (1994)
Lashaine	89-719	coarse	Garnet bearing	lherzolite	82.9	11.5	1.2	4.5			82.8172	11.4885	1.1988	4.4955	0		86.7155	12.0293	1.25523		poiint count	0.04687	47.6342	1.12274	43.2685	0.55283	0.00772	0.29737	0.10635	6.69894	0.31708	92.6898	15.0871	0.264861	1.1009	92.7	92.81	20.5	Rudnick et al (1994)
Lashaine	89-662	coarse	Garnet free	dunite	94.5	3.2			1.2		95.5511	3.23559	0	0	1.21335		96.7247	3.27533	0		poiint count	0.0032	48.9404	0.29376	40.5793	0.05796	0.00748	0.65586	0.11992	7.9904	0.31585	91.6116	59.9636	2.23264	1.20604	91.7	91.52	58.77	Rudnick et al (1994)
Lashaine	89-663	coarse	Garnet free	harzburgite	82.8	11.5			1.4		86.5204	12.0167	0	0	1.4629		87.8049	12.1951	0		poiint count	0.0115	45.9609	0.3955	40.1725	0.09522	0.02616	0.7357	0.10754	7.90526	0.29341	91.2023	55.5134	1.86018	1.14409	91.4	90.93	60.85	Rudnick et al (1994)
Lashaine	89-672	coarse	Garnet free	dunite	96.2		3.8				96.2	0	3.8	0	0		96.2	0	3.8		poiint count	0.09272	49.5738	0.15846	41.8548	0.7359	0.0152	0.0723	0.06734	7.1243	0.34632	92.5417	23.4349	0.456267	1.18442	92.5	92.72		Rudnick et al (1994)
Lashaine	747	coarse	Garnet free	dunite	89.4	2.8					96.9631	3.03688	0	0	0		96.9631	3.03688	0		area from image		46.5908	0.03584	37.9958	0.03746	0.00056	0.0288	0.1341	6.86704	0.1341	92.3653	35.0254	0.803571	1.22621	92.3	93.4	79.69	Dawson et al (2002)
Lashaine	1542	coarse	Garnet free	dunite	85.5	5.8	2.1		0.2		91.3462	6.19658	2.24359	0	0.213675		91.5418	6.20985	2.24839		area from image	0.02499	46.0721	0.16518	38.8777	0.43431	0.01503	0.23998	0.11212	6.58039	0.27913	92.5841	49.3572	1.45284	1.18505	92.5	93.4	68.01	Dawson et al (2002)
Olmani	89-774	coarse	Garnet free	dunite	99.1		0.9		0.7		98.4111	0	0.893744	0	0.695134		99.1	0	0.9		poiint count	0.01026	51.7094	0.05356	41.3263	0.21278	0.00124	0.46749	0.09048	6.48839	0.29865	93.426	85.4127	8.72834	1.25125	93.5		86.38	Rudnick et al (1994)
Olmani	89-776	coarse	Garnet free	dunite	97.2		3.3				96.7164	0	3.28358	0	0		96.7164	0	3.28358		poiint count	0.0726	51.7524	0.03201	41.6868	0.78306	0.00231	0.17727	0.09852	5.52534	0.35289	94.3514	78.7913	5.53796	1.24146	94.4		90.6	Rudnick et al (1994)
Olmani	89-778	coarse	Garnet free	dunite	98.2		2		1.1		96.9398	0	1.97433	0	1.08588		98.004	0	1.99601		poiint count	0.0132	51.4962	0.0712	41.8732	0.48328	0.021	0.06628	0.08918	5.7135	0.3451	94.1428	38.4418	0.930899	1.22981	91.3		65	Rudnick et al (1994)
Olmani	89-780	coarse	Garnet free	dunite	97.6		1.7		1		97.3081	0	1.69492	0	0.997009		98.288	0	1.71198		poiint count	0.02669	51.0934	0.06952	41.5404	0.4046	0.01555	0.67357	0.09965	5.95491	0.37297	93.8653	86.666	9.68887	1.22997	94		89.2	Rudnick et al (1994)
Labait	LB14	low temp	Garnet free	dunite	94.4	3.7	1.9				94.4	3.7	1.9	0	0		94.4	3.7	1.9		XRF (Ni and Cr from mass balance)		48.88	0.33	41.28	0.04	0.08	0.05899	0.12	7.15	0.3304	92.4186	10.7076	0.178758	1.18411	92.95	93.96		Lee and Rudnick (1999)
Labait	LB23	low temp	Garnet free	lherzolite	79.6	17.1	1.5		4.3		77.6585	16.6829	1.46341	0	4.19512		81.0591	17.4134	1.52749		XRF (Ni and Cr from mass balance)		47.43	0.54	42.48	0.42	0.03	0.08171	0.13	7.22	0.30248	92.1345	9.21529	0.151315	1.11653	92.69	93.49		Lee and Rudnick (1999)
Labait	LB26	low temp	Garnet free	harzburgite	85.9	13.8	0.3				85.9	13.8	0.3	0	0		85.9	13.8	0.3		XRF (Ni and Cr from mass balance)		47.01	0.45	41.97	0.18	0.13	0.0799	0.13	7.07	0.32642	92.2218	10.6433	0.177556	1.12009	91.98	93.18		Lee and Rudnick (1999)
Labait	LB32	low temp	Garnet free	lherzolite	77.5	18.2	3.1		1.2		77.5	18.2	3.1	0	1.2		78.4413	18.4211	3.13765		XRF (Ni and Cr from mass balance)		46.77	0.6	43.51	0.26	0.09	0.66407	0.12	6.61	0.28128	92.6562	42.6101	1.10678	1.07493	92.66	93.68	58.56	Lee and Rudnick (1999)
Labait	LB33	low temp	Garnet free	dunite	86.4	5.8	3.1				90.6611	6.08604	3.25289	0	0		90.6611	6.08604	3.25289		XRF (Ni and Cr from mass balance)		46.54	0.6	42	0.69	0.33	0.06344	0.13	7.31	0.2592	91.9044	6.62317	0.105733	1.1081	91.59	92.54	80.52	Lee and Rudnick (1999)
Labait	LB55	low temp	Garnet free	lherzolite	75.7	19.9	1.6		2.7		75.7758	19.9199	1.6016	0	2.7027		77.8807	20.4733	1.64609		XRF (Ni and Cr from mass balance)		46.12	0.76	43	0.41	0.08	1.3867	0.13	6.79	0.31469	92.3732	55.0361	1.82461	1.07256	92.76	93.24	65.09	Lee and Rudnick (1999)
Labait	LB29	low temp	Garnet free	harzburgite	78.4	20.3			1.4		78.3217	20.2797	0	0	1.3986		79.4326	20.5674	0		XRF (Ni and Cr from mass balance)		46.52	0.88	42.89	0.3	0.06	0.53802	0.13	7.1	0.33467	92.1156	29.085	0.611386	1.08464	92.46	92.97	43.84	Lee and Rudnick (1999)
Labait	LB31	low temp	Garnet free	lherzolite	69.7	22.2	3.4		4.7		69.7	22.2	3.4	0	4.7		73.1375	23.2949	3.56768		XRF (Ni and Cr from mass balance)		45.25	1.02	43.69	0.96	0.04	1.85429	0.14	7.3	0.28773	91.7031	54.9454	1.81793	1.03571	92.09	92.47	43.51	Lee and Rudnick (1999)
No texture information
Lashaine	740		Garnet bearing		68	20.7	2	8.1			68.8259	20.9514	2.02429	8.19838	0		74.9724	22.8225	2.20507		XRF	0.11	44	2.09	44.7	0.91	0.02	0.44	0.14	6.68085	0.37	92.1529	12.3751	0.210526	0.98434				Rhodes and Dawson (1975)
Lashaine	775		Garnet bearing		74.2	15.7		8.5	0.5		75.0253	15.8746	0	8.59454	0.505561		82.5362	17.4638	0		XRF	0.07	45.6	2.06	43.7	0.42	0.06	0.71	0.14	6.23975	0.36	92.8731	18.7791	0.34466	1.04348				Rhodes and Dawson (1975)
Lashaine	794		Garnet bearing		69.2	21	2.3	3.8			71.8588	21.8069	2.38837	3.946	0		74.8108	22.7027	2.48649		XRF	0.11	44.2	1.53	44.5	0.87	0.04	0.46	0.12	6.67187	0.36	92.1954	16.7838	0.300654	0.993258				Rhodes and Dawson (1975)
Lashaine	797		Garnet bearing		62.7	28.1	1.3	4.8	0.4		64.4399	28.8798	1.33607	4.9332	0.4111		68.0782	30.5103	1.41151		XRF	0.11	44.3	1.42	45	0.57	0.07	0.57	0.12	6.13983	0.33	92.7881	21.2151	0.401408	0.984444				Rhodes and Dawson (1975)
Lashaine	735		Garnet free		81	15.4	0.9		0.7		82.6531	15.7143	0.918367	0	0.714286		83.2477	15.8273	0.924974		XRF	0.06	47.2	0.66	42.7	0.23	0.04	0.35	0.12	6.60283	0.4	92.7256	26.2398	0.530303	1.10539				Rhodes and Dawson (1975)
Lashaine	781		Garnet free		83.3	10	3.3		0.6		85.6996	10.2881	3.39506	0	0.617284		86.2319	10.352	3.41615		XRF	0.11	45.9	0.19	41.8	0.75	0.16	0.27	0.15	9.4168	0.4	89.6809	48.8043	1.42105	1.09809				Rhodes and Dawson (1975)

## Sheet: references
Loc	craton	ref
Batty Bay, Nord, JP	Rae	Irvine GJ, Pearson DG, Kjarsgaard BA, et al (2003) A Re–Os isotope and PGE study of kimberlite-derived peridotite xenoliths from Somerset Island and a comparison to the Slave and Kaapvaal cratons. Lithos 71:461–488. doi: https://doi.org/10.1016/S0024-4937(03)00126-9
Nikos	Rae	Schmidberger SS, Francis D (1999) Nature of the mantle roots beneath the North American craton: mantle xenolith evidence from Somerset Island kimberlites. Lithos 48:195–216.
Jericho	Slave	Kopylova MG, Russell JK (2000) Chemical stratification of cratonic lithosphere: constraints from the Northern Slave craton, Canada. Earth Planet Sci Lett 181:71–87.
Jericho	Slave	Kopylova MG, Russell JK, Cookenboo H (1999) Petrology of peridotite and pyroxenite xenoliths from the Jericho kimberlite: Implications for the thermal state of the mantle beneath the Slave craton, Northern Canada. J Petrol 40:79–104
Jericho	Slave	Wittig N, Pearson DG, Webb M, et al (2008) Origin of cratonic lithospheric mantle roots: A geochemical study of peridotites from the North Atlantic Craton, West Greenland. Earth Planet Sci Lett 274:24–33. doi: 10.1016/j.epsl.2008.06.034
Jericho	Slave	Russell JK, Dipple GM, Kopylova MG (2001) Heat production and heat flow in the mantle lithosphere, Slave craton, Canada. Phys Earth Planet Inter 123:27–44.
Gahcho Kué	Slave	Kopylova MG, Caro G (2004) Mantle xenoliths from the Southeastern Slave craton: Evidence for chemical zonation in a thick, cold lithosphere. J Petrol 45:1045–1067. doi: 10.1093/petrology/egh003
Lac de Gras	Slave	Aulbach S, Griffin WL, Pearson NJ, et al (2007) Lithosphere formation in the central Slave Craton (Canada): plume subcretion or lithosphere accretion? Contrib to Mineral Petrol 154:409–427.
Torrie	Slave	MacKenzie JM, Canil D (1999) Composition and thermal evolution of cratonic mantle beneath the central Archean Slave Province, NWT, Canada. Contrib to Mineral Petrol 134:313–324. doi: 10.1007/s004100050487
Ubekendt Ejland	NAC	Bernstein S, Hanghoj K, Kelemen PB, Brooks CK (2006) Ultra-depleted, shallow cratonic mantle beneath West Greenland: dunitic xenoliths from Ubekendt Ejland. Contrib to Mineral Petrol 152:335–347. doi: 10.1007/s00410-006-0109-0
Wiedemann Fjord	NAC	Bernstein S, Kelemen PB, Brooks CK (1998) Depleted spinel harzburgite xenoliths in tertiary dykes from east Greenland: Restites from high degree melting. Earth Planet Sci Lett 154:221–235.
Sarfartoq	NAC	Bizzarro M, Stevenson RK (2003) Major element composition of the lithospheric mantle under the North Atlantic craton: Evidence from peridotite xenoliths of the Sarfartoq area, southwestern Greenland. Contrib to Mineral Petrol 146:223–240. doi: 10.1007/s00410-003-0499-1
Sarfartoq	NAC	Sand K, Waight T, Pearson G, et al (2009) The lithospheric mantle below southern West Greenland: A geothermobarometric approach to diamond potential and mantle stratigraphy. Lithos 112:1155–1166. doi: 10.1016/j.lithos.2009.05.012
Maniitsoq	NAC	Sand K, Waight T, Pearson G, et al (2009) The lithospheric mantle below southern West Greenland: A geothermobarometric approach to diamond potential and mantle stratigraphy. Lithos 112:1155–1166. doi: 10.1016/j.lithos.2009.05.012
Pyramidefjeld	NAC	Wittig N, Pearson DG, Webb M, et al (2008) Origin of cratonic lithospheric mantle roots: A geochemical study of peridotites from the North Atlantic Craton, West Greenland. Earth Planet Sci Lett 274:24–33. doi: 10.1016/j.epsl.2008.06.034
Udachnaya	Siberia	Ionov DA, Doucet LS, Ashchepkov I V (2010) Composition of the Lithospheric Mantle in the Siberian Craton: New Constraints from Fresh Peridotites in the Udachnaya-East Kimberlite. J Petrol 51:2177–2210.
Udachnaya	Siberia	Boyd FR, Pokhilenko NP, Pearson DG, et al (1997) Composition of the Siberian cratonic mantle: evidence from Udachnaya peridotite xenoliths. Contrib to Mineral Petrol 128:228–246.
Udachnaya	Siberia	Doucet LS, Ionov DA, Golovin A V, Pokhilenko NP (2012) Depth, degrees and tectonic settings of mantle melting during craton formation: inferences from major and trace element compositions of spinel harzburgite xenoliths from the Udachnaya kimberlite, central Siberia. Earth Planet Sci Lett 359:206–218.
Udachnaya	Siberia	Goncharov AG, Ionov DA, Doucet LS, Pokhilenko LN (2012) Thermal state, oxygen fugacity and C-O-H fluid speciation in cratonic lithospheric mantle: New data on peridotite xenoliths from the Udachnaya kimberlite, Siberia. Earth Planet Sci Lett 357–358:99–110.
Obnazhennaya	Siberia	Sun J, Liu C-Z, Kostrovisky SI, et al (2017) Composition of the lithospheric mantle in the northern part of Siberian craton: Constraints from peridotites in the Obnazhennaya kimberlite. Lithos 294–295:383–396.
Obnazhennaya	Siberia	Ionov DA, Carlson RW, Doucet LS, et al (2015) The age and history of the lithospheric mantle of the Siberian craton: Re–Os and PGE study of peridotite xenoliths from the Obnazhennaya kimberlite. Earth Planet Sci Lett 428:108–119.
Finsch	Kaapvaal	Gibson SA, Malarkey J, Day JA (2008) Melt Depletion and Enrichment beneath the Western Kaapvaal Craton: Evidence from Finsch Peridotite Xenoliths. J Petrol 49:1817–1852. doi: 10.1093/petrology/egn048
Finsch	Kaapvaal	Skinner CP (1989) The petrology of peridotite xenoliths from the Finsch kimberlite, South Africa. South African J Geol 92:197–206
Finsch	Kaapvaal	Lazarov M, Woodland AB, Brey GP (2009) Thermal state and redox conditions of the Kaapvaal mantle: A study of xenoliths from the Finsch mine, South Africa. Lithos 112:913–923. doi: 10.1016/j.lithos.2009.03.035
Premier	Kaapvaal	Maier WD, Peltonen P, Juvonen R, Pienaar C (2005) Platinum-group elements in peridotite xenoliths and kimberlite from the Premier kimberlite pipe, South Africa. South African J Geol 108:413–428.
Premier	Kaapvaal	Gregoire M, Tinguely C, Bell DR, le Roex AP (2005) Spinel lherzolite xenoliths from the Premier kimberlite (Kaapvaal craton, South Africa): Nature and evolution of the shallow upper mantle beneath the Bushveld complex. Lithos 84:185–205. doi: 10.1016/j.lithos.2005.02.004
Lesotho	Kaapvaal	Simon NSC, Irvine GJ, Davies GR, et al (2003) The origin of Garnet and clinopyroxene in “depleted” Kaapvaal peridotites. Lithos 71: 289-322. doi: 10.1016/S0024-4937(03)00118-X
Lesotho	Kaapvaal	Peslier AH, Woodland AB, Bell DR, et al (2012) Metasomatic control of water contents in the Kaapvaal cratonic mantle. Geochim Cosmochim Acta 97:213–246. doi: 10.1016/j.gca.2012.08.028
Kimberley	Kaapvaal	Simon NSC, Carlson RW, Pearson DG, Davies GR (2007) The origin and evolution of the Kaapvaal cratonic lithospheric mantle. J Petrol 48:589–625. doi: 10.1093/petrology/egl074
Kimberley	Kaapvaal	Hervig RL, Smith J V, Steele IM (1980) Fertile and barren AlCr-spinel harzburgites from the upper mantle: Ion and electron probe analyses of trace elements in olivine and orthopyroxene: Relation to lherzolites. Earth Planet Sci Lett 50:41–58. doi: 10.1016/0012-821x(80)90118-1
Kimberley	Kaapvaal	Cox KG, Smith MR, Beswetherick S (1987) Textural studies of Garnet lherzolites: evidence of exsolution origin from high temperature harzburgites. In: Nixon PH (ed) Mantle Xenoliths. Wiley, London, pp 537–550
Kimberley	Kaapvaal	Wasch LJ, van der Zwan FM, Nebel O, et al (2009) An alternative model for silica enrichment in the Kaapvaal subcontinental lithospheric mantle. Geochim Cosmochim Acta 73:6894–6917. doi: 10.1016/j.gca.2009.07.038
Kimberley	Kaapvaal	Rehfeldt T, Foley SF, Jacob DE, et al (2008) Contrasting types of metasomatism in dunite, wehrlite and websterite xenoliths from Kimberley, South Africa. Geochim Cosmochim Acta 72:5722–5756. doi: https://doi.org/10.1016/j.gca.2008.08.020
Kimberley	Kaapvaal	Katayama I, Suyama Y, Ando J, Komiya T (2009) Mineral chemistry and P–T condition of granular and sheared peridotite xenoliths from Kimberley, South Africa: Origin of the textural variation in the cratonic mantle. Lithos 109:333–340. doi: https://doi.org/10.1016/j.lithos.2008.05.004
Jagersfontein	Kaapvaal	Winterburn PA, Harte B, Gurney JJ (1990) Peridotite xenoliths from the Jagersfontein kimberlite pipe: I. Primary and primary-metasomatic mineralogy. Geochim Cosmochim Acta 54:329–341. doi: https://doi.org/10.1016/0016-7037(90)90322-C
Various	Kaapvaal	Saltzer RL, Chatterjee N, Grove TL (2001) The spatial distribution of Garnets and pyroxenes in mantle peridotites: Pressure-temperature history of peridotites from the Kaapvaal craton. J Petrol 42:2215–2229. doi: 10.1093/petrology/42.12.2215
Various	Kaapvaal	Maier WD, Peltonen P, McDonald I, et al (2012) The concentration of platinum-group elements and gold in southern African and Karelian kimberlite-hosted mantle xenoliths: Implications for the noble metal content of the Earth’s mantle. Chem Geol 302–303:119–135. doi: https://doi.org/10.1016/j.chemgeo.2011.06.014
Various	Kaapvaal	Boyd FR, Pearson DG, Nixon PH, Mertzman SA (1993) Low-calcium Garnet harzburgites from southern Africa: their relations to craton structure and diamond crystallization. Contrib to Mineral Petrol 113:352–366. doi: 10.1007/bf00286927
Lashaine	Tanzania	Gibson SA, McMahon SC, Day JA, Dawson JB (2013) Highly refractory lithospheric mantle beneath the tanzanian craton: Evidence from lashaine pre-metasomatic Garnet-bearing peridotites. J Petrol 54:1503–1546. doi: 10.1093/petrology/egt020
Lashaine	Tanzania	Reid AM, Donaldson CH, Brown RW, et al (1975) Mineral chemistry of peridotite xenoliths from the Lashaine volcano, Tanzania. In: Ahrens LH, Dawson B J, Duncan AR, Erlank AJBT (eds) Physics and Chemistry of the Earth. Pergamon, pp 525–543
Lashaine	Tanzania	Dawson JB (2002) Metasomatism and partial melting in upper-mantle peridotite xenoliths from the Lashaine volcano, northern Tanzania. J Petrol 43:1749–1777. doi: 10.1093/petrology/43.9.1749
Lashaine	Tanzania	Rudnick RL, McDonough WF, Orpin A (1994) Northern Tanzanian peridotite xenoliths: a comparison with Kaapvaal peridotites and inferences on metasomatic interactions. In: Leondaros HM and O (ed) Kimberlites, Related Rocks and Mantle Xenoliths. pp 336–353
Lashaine	Tanzania	Rhodes, J. M. & Dawson, J. B. 37 - Mmajor and trace element chemistry of peridotite inclusions from the Lashaine volcano, Tanzania. in Physics and Chemistry of the Earth (eds. Aherns, L. H., Dawson, J. B., Duncan, A. R. & Erlank, A. J. B. T.) 545–557 (Pergamon, 1975)
Olmani	Tanzania	Rudnick RL, McDonough WF, Orpin A (1994) Northern Tanzanian peridotite xenoliths: a comparison with Kaapvaal peridotites and inferences on metasomatic interactions. In: Leondaros HM and O (ed) Kimberlites, Related Rocks and Mantle Xenoliths. pp 336–353
Labait	Tanzania	Lee, C.‐T., and R. L. Rudnick (1999), Compositionally stratified cratonic lithosphere: Petrology and geochemistry of peridotite xenoliths from the Labait tuff cone, Tanzania, Proc. Int. Kimberlite Conf., 7, 503–521.
Re-Os	Tanzania	Chesley, J. T., Rudnick, R. L., & Lee, C. T. (1999). Re-Os systematics of mantle xenoliths from the East African Rift: Age, structure, and history of the Tanzanian craton. Geochimica Et Cosmochimica Acta, 63(7–8), 1203–1217.
Re-Os	Rae	Irvine GJ, Pearson DG, Kjarsgaard BA, et al (2003) A Re–Os isotope and PGE study of kimberlite-derived peridotite xenoliths from Somerset Island and a comparison to the Slave and Kaapvaal cratons. Lithos 71:461–488. doi: https://doi.org/10.1016/S0024-4937(03)00126-9
Re-Os	NAC	Wittig, N., Webb, M., Pearson, D. G., Dale, C. W., Ottley, C. J., Hutchison, M., Jensen, S. M., & Luguet, A. (2010). Formation of the North Atlantic Craton: Timing and mechanisms constrained from Re–Os isotope and PGE data of peridotite xenoliths from S.W. Greenland. Chemical Geology, 276(3), 166–187. https://doi.org/https://doi.org/10.1016/j.chemgeo.2010.06.002
Re-Os	Slave	Heaman, L., & Pearson, G. (2010). Nature and evolution of the Slave Province subcontinental lithospheric mantle. Canadian Journal of Earth Sciences, 47, 369–388
Re-Os	Kaapvaal	Simon NSC, Carlson RW, Pearson DG, Davies GR (2007) The origin and evolution of the Kaapvaal cratonic lithospheric mantle. J Petrol 48:589–625. doi: 10.1093/petrology/egl074
Re-Os	Siberia	Griffin, W. L., Spetsius, Z. V, Pearson, N. J., & O’Reilly, S. Y. (2002). In situ Re-Os analysis of sulfide inclusions in kimberlitic olivine: New constraints on depletion events in the Siberian lithospheric mantle. Geochemistry, Geophysics, Geosystems, 3(11), 1–25.
