# Supplementary material for: Depth-dependent peridotite-melt interaction and the origin of variable silica in the cratonic mantle
Source: Nat Commun. 2021 Feb 17;12:1082. doi: 10.1038/s41467-021-21343-9 (PMC7889928; doi:10.1038/s41467-021-21343-9)
Supplement: Supplementary file 5 — Supplementary Data 2 [file 41467_2021_21343_MOESM5_ESM.xlsx]

## Sheet: KR4003 only
Run	Pressure, temperature and mineral composition
conditions	P(kbar)	T(°C)	ct(L)	jd(L)	di(L)	fa(L)	fo(L)	ne(L)	hm(L)	ek(L)	wo(L)	sl(L)	hm(L)	ti(L)	kj(L)	yan(L)	yab(L)	yen(L)	ykf(L)	yct(L)	ca(pl)	k(pl)	y(pl)	x(cpx)	y(cpx)	o(cpx)	n(cpx)	Q(cpx)	f(cpx)	cr(cpx)	t(cpx)	k(cpx)	x(ol)	c(ol)	Q(ol)	x(sp)	f(sp)	cr(sp)	y(sp)	c(sp)	t(sp)	Q1(sp)	Q2(sp)	Q3(sp)	x(g)	c(g)	f(g)	cr(g)	t(g)
P = 10.0, T = 1199, for: liq spn ol opx cpx with liq = 0	10	1198.89				0.02958	0.07967	0.2433		0.0006295	0.2243	0.1268	0.0133	0.0126	0.1043	0.008214	0.1555	0.1345	0.06626					0.105	0.1164	0.3341	0.07008	-0.03738	0.01584	0.007795	0.01948	0.02071	0.1043	0.004791	0.0002559	0.1556			0.012	0.1047	0.0002255	0.4964	0.1085	0.0198
P = 10.0, T = 1230, for: liq spn ol opx cpx	10	1230.19				0.03462	0.09021	0.2064		0.0008708	0.2662	0.1509	0.01451	0.01485	0.0726	0.008694	0.13	0.1398	0.0452					0.1035	0.1356	0.3364	0.05145	-0.03659	0.01537	0.008734	0.01904	0.01287	0.1036	0.00565	0.0002929	0.1576			0.01291	0.121	0.0003167	0.4942	0.1104	0.02098
P = 10.0, T = 1253, for: liq spn ol opx cpx	10	1253.03				0.03873	0.09922	0.1697		0.001129	0.3011	0.1707	0.01536	0.01623	0.05365	0.008982	0.1054	0.1443	0.03287					0.1019	0.1471	0.336	0.03815	-0.03573	0.01502	0.009781	0.01822	0.00879	0.1024	0.006325	0.0003195	0.1594			0.01368	0.1379	0.0003695	0.4943	0.1124	0.0219
P = 10.0, T = 1269, for: liq spn ol opx cpx	10	1269.13				0.04168	0.1062	0.1404		0.00139	0.3277	0.185	0.0159	0.01697	0.04184	0.009096	0.08614	0.1481	0.02534					0.1	0.1524	0.333	0.02948	-0.03486	0.01474	0.0109	0.0172	0.006521	0.1011	0.006822	0.0003368	0.161			0.01442	0.1556	0.0003861	0.4962	0.1145	0.02273
P = 10.0, T = 1281, for: liq spn ol opx cpx	10	1280.85				0.04372	0.1117	0.1182		0.001658	0.3477	0.1946	0.01623	0.01729	0.03404	0.00908	0.07193	0.1514	0.02043					0.09802	0.1536	0.3283	0.0238	-0.03397	0.01452	0.01211	0.01605	0.005151	0.09966	0.007193	0.0003477	0.1627			0.01524	0.1744	0.0003784	0.4991	0.1167	0.02359
P = 10.0, T = 1290, for: liq spn ol opx cpx	10	1289.95				0.04512	0.116	0.1015		0.001944	0.3632	0.2007	0.01644	0.01732	0.02859	0.008963	0.06137	0.1546	0.01705					0.09592	0.1521	0.3223	0.01992	-0.03307	0.01431	0.01342	0.0148	0.004262	0.09815	0.007484	0.0003547	0.1648			0.01619	0.1948	0.0003555	0.5028	0.1193	0.02456
P = 10.0, T = 1297, for: liq spn ol opx cpx	10	1297.49				0.0461	0.1196	0.0887		0.002259	0.3758	0.2042	0.01658	0.01713	0.02461	0.008761	0.05335	0.1577	0.01459					0.09373	0.1486	0.3157	0.01719	-0.03214	0.0141	0.01485	0.01348	0.003654	0.0966	0.007727	0.0003592	0.1673			0.01735	0.2173	0.0003238	0.507	0.1223	0.02569
P = 10.0, T = 1304, for: liq spn ol opx cpx	10	1304.16				0.0468	0.1227	0.07863		0.002614	0.3864	0.2055	0.01668	0.01677	0.02158	0.008485	0.04712	0.1609	0.01275					0.0915	0.1435	0.3089	0.0152	-0.0312	0.01385	0.0164	0.01213	0.003221	0.09503	0.007942	0.0003622	0.1702			0.01877	0.2418	0.000288	0.5116	0.1257	0.02704
P = 10.0, T = 1310, for: liq spn ol opx cpx	10	1310.35				0.04731	0.1255	0.07056		0.003017	0.3958	0.205	0.01674	0.01629	0.01922	0.008141	0.04217	0.1643	0.01131					0.08923	0.1374	0.3022	0.01374	-0.03024	0.01355	0.01805	0.01079	0.002907	0.09343	0.00814	0.0003642	0.1736			0.02051	0.2685	0.0002514	0.5164	0.1294	0.02862
P = 10.0, T = 1316, for: liq ol opx cpx	10	1316.48				0.04772	0.1283	0.064		0.003383	0.4042	0.2027	0.01676	0.01573	0.01733	0.007703	0.03823	0.1685	0.01017					0.08697	0.129	0.2975	0.01267	-0.02931	0.0131	0.01913	0.009523	0.00268	0.09179	0.008324	0.000365
P = 10.0, T = 1332, for: liq ol opx	10	1331.86				0.04955	0.1351	0.05862		0.004107	0.3998	0.2004	0.01728	0.01516	0.01578	0.006672	0.03538	0.1818	0.009296														0.08983	0.007882	0.0003357
P = 10.0, T = 1350, for: liq ol opx	10	1350.1				0.05184	0.1439	0.05423		0.005091	0.3893	0.1983	0.0178	0.01453	0.01453	0.005594	0.0331	0.1992	0.008599														0.08766	0.007214	0.0002972
P = 10.0, T = 1368, for: liq ol opx	10	1367.77				0.05405	0.1533	0.05058		0.006228	0.377	0.1958	0.01814	0.01387	0.01351	0.004669	0.03116	0.2176	0.008021														0.08541	0.006553	0.0002608
P = 10.0, T = 1384, for: liq spn ol opx	10	1384.36				0.0561	0.1629	0.04747		0.007488	0.3641	0.193	0.01834	0.01323	0.01264	0.003895	0.02947	0.2365	0.007528														0.08311	0.005935	0.0002281	0.1929			0.04164	0.4487	0.0001166	0.5367	0.1516	0.0446
P = 10.0, T = 1399, for: liq spn ol opx	10	1399.41				0.05792	0.1725	0.04479		0.008587	0.3511	0.1898	0.01837	0.01263	0.0119	0.003261	0.02801	0.2558	0.007106														0.08081	0.005373	0.0001995	0.1938			0.04654	0.4779	0.0001033	0.5403	0.1537	0.04732
P = 10.0, T = 1413, for: liq spn ol opx	10	1413.03				0.0595	0.182	0.04245		0.00967	0.3384	0.1864	0.01829	0.01206	0.01126	0.002744	0.02669	0.2748	0.006733														0.07852	0.004872	0.0001748	0.1938			0.0513	0.5039	9.247e-05	0.5439	0.1551	0.04968
P = 10.0, T = 1425, for: liq spn ol opx	10	1425.3				0.06085	0.1914	0.04037		0.01072	0.3261	0.1828	0.01813	0.01154	0.01069	0.002323	0.0255	0.2933	0.006401														0.07629	0.00443	0.0001537	0.1931			0.05593	0.5273	8.363e-05	0.5477	0.1558	0.0517
P = 10.0, T = 1436, for: liq spn ol opx	10	1436.31				0.06196	0.2005	0.03851		0.01174	0.3143	0.1793	0.01791	0.01105	0.01019	0.00198	0.02442	0.3113	0.006103														0.07411	0.00404	0.0001356	0.192			0.0604	0.5485	7.627e-05	0.5516	0.1561	0.05343
P = 10.0, T = 1446, for: liq spn ol opx	10	1446.21				0.06286	0.2093	0.03684		0.01272	0.3031	0.1757	0.01764	0.01061	0.00973	0.001697	0.02343	0.3286	0.005832														0.072	0.003697	0.0001202	0.1904			0.06472	0.5676	7.006e-05	0.5555	0.156	0.05491
P = 10.0, T = 1455, for: liq spn ol opx	10	1455.11				0.06357	0.2179	0.03532		0.01364	0.2926	0.1721	0.01734	0.01019	0.009318	0.001464	0.02251	0.3452	0.005585														0.06996	0.003395	0.0001069	0.1885			0.06888	0.585	6.475e-05	0.5595	0.1556	0.05617
P = 10.0, T = 1463, for: liq spn ol opx	10	1463.12				0.0641	0.2262	0.03393		0.01453	0.2826	0.1685	0.01702	0.009806	0.008942	0.00127	0.02166	0.3611	0.005358														0.068	0.003128	9.554e-05	0.1864			0.0729	0.6009	6.016e-05	0.5636	0.155	0.05723
P = 10.0, T = 1470, for: liq spn ol opx	10	1470.37				0.06448	0.2341	0.03265		0.01537	0.2732	0.1651	0.01669	0.009449	0.008597	0.001108	0.02088	0.3762	0.005149														0.06612	0.002891	8.569e-05	0.1842			0.07678	0.6155	5.615e-05	0.5677	0.1542	0.05813
P = 10.0, T = 1489, for: liq ol	10	1488.8				0.06518	0.245	0.03138		0.02312	0.2631	0.1619	0.01652	0.009084	0.008258	0.0009176	0.01918	0.3806	0.004835														0.06421	0.002733	7.8e-05
P = 10.0, T = 1517, for: liq ol	10	1517.03				0.06691	0.2627	0.03049		0.02246	0.2559	0.1572	0.01605	0.008825	0.008023	0.0007169	0.01727	0.3857	0.00453														0.06188	0.002653	7.197e-05
P = 10.0, T = 1542, for: liq ol	10	1542.49				0.06829	0.2796	0.02964		0.02184	0.2491	0.1529	0.0156	0.008581	0.007801	0.0005733	0.01551	0.3878	0.004253														0.05974	0.002582	6.682e-05
P = 10.0, T = 1565, for: liq ol	10	1565.45				0.06938	0.2959	0.02885		0.02126	0.2426	0.1488	0.01518	0.00835	0.007591	0.0004677	0.0139	0.3877	0.004002														0.05775	0.002519	6.236e-05
P = 10.0, T = 1586, for: liq ol	10	1586.21				0.07022	0.3115	0.02809		0.0207	0.2364	0.1449	0.01478	0.008132	0.007392	0.000388	0.01244	0.3859	0.003774														0.05591	0.002461	5.843e-05
P = 10.0, T = 1605, for: liq ol	10	1605.01				0.07085	0.3265	0.02737		0.02017	0.2306	0.1412	0.01441	0.007924	0.007204	0.0003264	0.01113	0.3828	0.003566														0.05419	0.002407	5.493e-05
P = 10.0, T = 1622, for: liq ol	10	1622.1				0.0713	0.3409	0.02669		0.01967	0.225	0.1377	0.01405	0.007727	0.007025	0.000278	0.009972	0.379	0.003376														0.05258	0.002356	5.179e-05
P = 10.0, T = 1638, for: liq ol	10	1637.7				0.0716	0.3547	0.02605		0.01919	0.2197	0.1343	0.01371	0.00754	0.006854	0.0002392	0.008943	0.3745	0.003202														0.05107	0.002308	4.895e-05
P = 10.0, T = 1652, for: liq ol	10	1652				0.07178	0.368	0.02543		0.01874	0.2147	0.1312	0.01338	0.007361	0.006692	0.0002076	0.008035	0.3695	0.003043														0.04965	0.002262	4.636e-05
P = 20.0, T = 1375, for: liq spn ol opx cpx with liq = 0	20	1374.86				0.04977	0.1306	0.1332		0.001542	0.3045	0.1494	0.01848	0.007767	0.09589	0.003049	0.05528	0.1569	0.053					0.1046	0.1498	0.5337	0.0499	-0.03264	0.01295	0.008831	0.01506	0.01449	0.1053	0.006632	0.0003161	0.163			0.01788	0.1377	7.23e-05	0.4649	0.1116	0.02806
P = 20.0, T = 1388, for: liq spn ol opx cpx	20	1388.34				0.05262	0.1381	0.1237		0.001818	0.3266	0.1593	0.01872	0.008867	0.0669	0.003142	0.05155	0.1607	0.03663					0.1029	0.1565	0.536	0.04404	-0.03208	0.0124	0.009518	0.0158	0.009651	0.104	0.007082	0.000331	0.1637			0.01823	0.1519	9.212e-05	0.4672	0.1131	0.02832
P = 20.0, T = 1398, for: liq spn ol opx cpx	20	1397.69				0.05444	0.1438	0.1125		0.002078	0.343	0.1661	0.01871	0.009872	0.05039	0.003197	0.04697	0.1639	0.02743					0.1011	0.1605	0.538	0.03881	-0.03144	0.01183	0.01016	0.01645	0.007092	0.1026	0.007407	0.0003399	0.164			0.0185	0.1658	0.0001098	0.4703	0.1143	0.02845
P = 20.0, T = 1405, for: liq spn ol opx cpx	20	1404.72				0.0556	0.1483	0.102		0.002331	0.3556	0.1709	0.01852	0.01079	0.04013	0.003223	0.0426	0.1668	0.02176					0.09934	0.1626	0.54	0.03446	-0.03077	0.01126	0.01077	0.01701	0.005575	0.101	0.007654	0.000345	0.1643			0.01875	0.1796	0.0001255	0.4739	0.1156	0.02851
P = 20.0, T = 1410, for: liq spn ol opx cpx	20	1410.33				0.05631	0.1521	0.09262		0.002585	0.3658	0.1741	0.01823	0.01166	0.03324	0.003228	0.03873	0.1695	0.01797					0.09753	0.1634	0.5418	0.03092	-0.03011	0.01071	0.01138	0.01751	0.004591	0.09942	0.00785	0.0003477	0.1644			0.01899	0.1936	0.0001396	0.4778	0.1168	0.02855
P = 20.0, T = 1415, for: liq spn ol opx cpx	20	1415				0.05671	0.1552	0.08456		0.002844	0.3742	0.1761	0.01787	0.01247	0.02834	0.003215	0.0354	0.172	0.01529					0.09572	0.1632	0.5435	0.02804	-0.02945	0.01017	0.01199	0.01796	0.00391	0.09779	0.008011	0.0003487	0.1645			0.01924	0.2078	0.0001523	0.4819	0.118	0.02857
P = 20.0, T = 1419, for: liq spn ol opx cpx	20	1419.02				0.05688	0.158	0.07768		0.003111	0.3814	0.1773	0.01747	0.01327	0.02469	0.003187	0.03256	0.1744	0.01329					0.09392	0.1622	0.5449	0.02572	-0.02881	0.009658	0.01261	0.01834	0.003417	0.09615	0.008147	0.0003485	0.1647			0.01953	0.2224	0.000164	0.4862	0.1193	0.02861
P = 20.0, T = 1423, for: liq spn ol opx cpx	20	1422.58				0.05688	0.1604	0.07179		0.00339	0.3876	0.1777	0.01704	0.01404	0.02187	0.003146	0.03013	0.1768	0.01176					0.09213	0.1605	0.5456	0.02383	-0.02819	0.009171	0.01325	0.01865	0.003048	0.09453	0.008266	0.0003474	0.1649			0.01986	0.2374	0.0001749	0.4907	0.1206	0.02866
P = 20.0, T = 1426, for: liq spn ol opx cpx	20	1425.82				0.05676	0.1626	0.06674		0.003683	0.3932	0.1775	0.01659	0.01479	0.01964	0.003095	0.02805	0.1792	0.01055					0.09036	0.1581	0.5449	0.0223	-0.02761	0.008728	0.01394	0.01881	0.002766	0.09291	0.008371	0.0003458	0.1653			0.02024	0.2529	0.000185	0.4952	0.1219	0.02875
P = 20.0, T = 1429, for: liq spn ol opx cpx	20	1428.82				0.05654	0.1646	0.06237		0.003993	0.3982	0.1768	0.01614	0.01548	0.01783	0.003033	0.02625	0.1816	0.009565					0.08859	0.155	0.5405	0.02111	-0.02712	0.008372	0.01473	0.01864	0.002552	0.09131	0.008469	0.0003439	0.1657			0.0207	0.2689	0.0001933	0.4999	0.1234	0.02888
P = 20.0, T = 1436, for: liq spn ol opx	20	1436.25				0.05707	0.1691	0.05813		0.004497	0.3971	0.1765	0.01611	0.01547	0.01628	0.00285	0.02473	0.1887	0.008759														0.08953	0.008254	0.0003278	0.167			0.02219	0.2919	0.0001822	0.5048	0.1256	0.03009
P = 20.0, T = 1450, for: liq spn ol opx	20	1449.62				0.05863	0.1774	0.05405		0.005273	0.3872	0.1769	0.01649	0.01475	0.01497	0.002527	0.0235	0.2029	0.00811														0.08745	0.007625	0.0002943	0.1689			0.02498	0.3224	0.0001555	0.5097	0.1285	0.03252
P = 20.0, T = 1463, for: liq spn ol opx	20	1463.05				0.06016	0.1861	0.05059		0.00611	0.3759	0.1768	0.01676	0.01405	0.01389	0.002219	0.02244	0.2181	0.007574														0.08532	0.006994	0.000262	0.1703			0.02792	0.3517	0.0001341	0.5144	0.1309	0.03488
P = 20.0, T = 1476, for: liq spn ol opx	20	1476.13				0.06159	0.1952	0.04761		0.00699	0.3638	0.1763	0.01694	0.01339	0.01298	0.001935	0.02151	0.2341	0.007121														0.08316	0.006391	0.0002322	0.1712			0.03097	0.3796	0.0001171	0.5191	0.1329	0.03714
P = 20.0, T = 1489, for: liq spn ol opx	20	1488.6				0.06289	0.2043	0.04501		0.007896	0.3515	0.1752	0.01703	0.01277	0.01221	0.001682	0.02067	0.2504	0.006728														0.08099	0.005832	0.0002054	0.1715			0.03412	0.4059	0.0001035	0.5236	0.1345	0.03928
P = 20.0, T = 1500, for: liq spn ol opx	20	1500.32				0.06403	0.2135	0.04272		0.008814	0.3393	0.1737	0.01705	0.0122	0.01153	0.001461	0.0199	0.2668	0.006382														0.07883	0.005324	0.0001818	0.1714			0.03733	0.4305	9.245e-05	0.5281	0.1356	0.0413
P = 20.0, T = 1511, for: liq spn ol opx	20	1511.23				0.06499	0.2225	0.04068		0.00973	0.3275	0.1719	0.017	0.01168	0.01094	0.001269	0.01919	0.2831	0.006075														0.07671	0.004868	0.0001612	0.1708			0.04059	0.4535	8.344e-05	0.5325	0.1364	0.04318
P = 20.0, T = 1521, for: liq spn ol opx	20	1521.32				0.06578	0.2314	0.03885		0.01064	0.316	0.1698	0.0169	0.01119	0.01041	0.001104	0.01852	0.2991	0.005797														0.07463	0.004461	0.0001432	0.1699			0.04387	0.475	7.597e-05	0.5368	0.1369	0.04492
P = 20.0, T = 1531, for: liq ol opx	20	1531.1				0.06635	0.2398	0.03714		0.01307	0.3046	0.1678	0.01687	0.01073	0.009926	0.0009642	0.01774	0.3126	0.005525														0.07266	0.004102	0.0001279
P = 20.0, T = 1540, for: liq ol opx	20	1539.78				0.0668	0.2481	0.03563		0.01436	0.2941	0.1654	0.0167	0.01031	0.009495	0.0008431	0.01713	0.3273	0.005292														0.07071	0.00378	0.0001144
P = 20.0, T = 1548, for: liq ol opx	20	1547.78				0.06711	0.2561	0.03424		0.01567	0.2842	0.1628	0.01651	0.009916	0.009102	0.0007397	0.01656	0.3414	0.005078														0.06882	0.003492	0.0001026
P = 20.0, T = 1555, for: liq ol opx	20	1555.16				0.06729	0.2638	0.03297		0.01701	0.2748	0.1602	0.01629	0.009553	0.008743	0.0006513	0.01602	0.3549	0.00488														0.067	0.003235	9.239e-05
P = 20.0, T = 1562, for: liq ol opx	20	1561.97				0.06734	0.2712	0.0318		0.01837	0.2659	0.1575	0.01605	0.009214	0.008412	0.0005754	0.01552	0.3678	0.004697														0.06525	0.003005	8.344e-05
P = 20.0, T = 1568, for: liq ol opx	20	1568.25				0.0673	0.2783	0.03071		0.01973	0.2575	0.1549	0.0158	0.008897	0.008106	0.0005103	0.01504	0.3802	0.004526														0.06357	0.002798	7.559e-05
P = 20.0, T = 1574, for: liq ol opx	20	1574.06				0.06716	0.2851	0.0297		0.02109	0.2495	0.1523	0.01554	0.0086	0.007823	0.0004542	0.01458	0.3919	0.004367														0.06195	0.002612	6.867e-05
P = 20.0, T = 1591, for: liq ol	20	1591.28				0.06777	0.2975	0.02885		0.02126	0.2426	0.1488	0.01518	0.00835	0.007591	0.0003815	0.01344	0.395	0.004152														0.06016	0.002506	6.352e-05
P = 20.0, T = 1614, for: liq ol	20	1613.65				0.0687	0.313	0.02809		0.0207	0.2365	0.1449	0.01478	0.008132	0.007392	0.0003132	0.01199	0.3917	0.003919														0.05834	0.002446	5.951e-05
P = 20.0, T = 1634, for: liq ol	20	1633.67				0.06941	0.3279	0.02737		0.02017	0.2306	0.1412	0.01441	0.007924	0.007204	0.0002611	0.01072	0.3875	0.003707														0.05664	0.002388	5.593e-05
P = 20.0, T = 1652, for: liq ol	20	1651.69				0.06995	0.3422	0.02669		0.01967	0.225	0.1377	0.01405	0.007727	0.007024	0.0002206	0.0096	0.3827	0.003515														0.05505	0.002333	5.27e-05
P = 20.0, T = 1668, for: liq ol	20	1668.01				0.07034	0.356	0.02605		0.01919	0.2198	0.1343	0.01371	0.007539	0.006854	0.0001884	0.008618	0.3774	0.00334														0.05356	0.002281	4.976e-05
P = 20.0, T = 1683, for: liq ol	20	1682.86				0.0706	0.3692	0.02543		0.01874	0.2147	0.1312	0.01338	0.007361	0.006692	0.0001625	0.007756	0.3719	0.00318														0.05215	0.00223	4.709e-05
P = 30.0, T = 1497, for: liq g ol opx cpx with liq = 0	30	1497.41				0.06626	0.1802	0.07042		0.002934	0.3355	0.1261	0.03474	0.008511	0.08148	0.000986	0.02154	0.1859	0.0426					0.09536	0.1151	0.6313	0.04678	-0.02524	0.01571	0.009583	0.01179	0.01261	0.1047	0.007062	0.0003104										0.1404	0.1508	0.01931	0.07333	0.006134
P = 30.0, T = 1505, for: liq g ol opx cpx	30	1504.73				0.06768	0.1862	0.07035		0.003185	0.3485	0.1311	0.03229	0.008934	0.06013	0.00102	0.02163	0.1892	0.03125					0.09384	0.1188	0.6383	0.0446	-0.02476	0.01401	0.009827	0.01216	0.008863	0.1032	0.007292	0.0003151										0.1381	0.1523	0.0178	0.07698	0.006339
P = 30.0, T = 1510, for: liq g ol opx cpx	30	1509.72				0.06827	0.1906	0.06913		0.003402	0.3575	0.1345	0.02995	0.009304	0.04706	0.001043	0.02134	0.1919	0.02436					0.09225	0.1213	0.6454	0.04235	-0.0242	0.01254	0.01003	0.01256	0.006703	0.1016	0.007441	0.0003162										0.1358	0.1532	0.0164	0.08037	0.006492
P = 30.0, T = 1513, for: liq g ol opx cpx	30	1513.45				0.06839	0.194	0.06742		0.0036	0.3642	0.137	0.02777	0.009676	0.03849	0.00106	0.02087	0.1942	0.01987					0.09065	0.1232	0.6524	0.0402	-0.02361	0.01126	0.0102	0.013	0.005343	0.09996	0.007544	0.0003153										0.1335	0.1538	0.01514	0.08358	0.00663
P = 30.0, T = 1516, for: liq g ol opx cpx	30	1516.43				0.06824	0.1969	0.06553		0.003785	0.3693	0.1389	0.02577	0.01008	0.0325	0.001073	0.02033	0.1964	0.01675					0.08905	0.1248	0.6594	0.0382	-0.023	0.01014	0.01035	0.01352	0.00442	0.0983	0.00762	0.0003133										0.1313	0.1541	0.01399	0.08668	0.00677
P = 30.0, T = 1519, for: liq g ol opx cpx	30	1518.92				0.06792	0.1993	0.0636		0.003961	0.3735	0.1404	0.02395	0.01054	0.02812	0.001083	0.01977	0.1984	0.01446					0.08746	0.1263	0.6666	0.03636	-0.02238	0.009156	0.01048	0.01413	0.003756	0.09665	0.007676	0.0003105										0.129	0.1543	0.01297	0.08966	0.006919
P = 30.0, T = 1521, for: liq g ol opx cpx	30	1521.09				0.06747	0.2015	0.06172		0.00413	0.3769	0.1417	0.0223	0.01107	0.02477	0.001091	0.01921	0.2002	0.01272					0.0859	0.1278	0.6741	0.03466	-0.02175	0.00828	0.01057	0.01486	0.003258	0.09501	0.007717	0.0003071										0.1268	0.1544	0.01204	0.09252	0.007085
P = 30.0, T = 1523, for: liq g ol opx cpx	30	1523.03				0.06694	0.2035	0.05991		0.004292	0.3796	0.1428	0.0208	0.0117	0.02214	0.001097	0.01868	0.202	0.01136					0.08435	0.1294	0.6821	0.03308	-0.0211	0.007493	0.01063	0.01575	0.002869	0.0934	0.007744	0.0003032										0.1247	0.1543	0.0112	0.09525	0.007273
P = 30.0, T = 1525, for: liq g ol opx cpx	30	1524.79				0.06636	0.2053	0.05821		0.004447	0.3817	0.1438	0.01943	0.01246	0.02002	0.001102	0.01817	0.2037	0.01026					0.08282	0.1312	0.6912	0.03162	-0.02042	0.006776	0.01064	0.01684	0.002557	0.09182	0.007756	0.0002988										0.1226	0.154	0.01043	0.09781	0.00749
P = 30.0, T = 1526, for: liq g ol opx cpx	30	1526.45				0.06574	0.207	0.05661		0.004592	0.3831	0.1447	0.01818	0.0134	0.01828	0.001105	0.0177	0.2053	0.009363					0.08129	0.1334	0.7017	0.03023	-0.01968	0.006111	0.01059	0.01822	0.002299	0.09026	0.007751	0.0002939										0.1205	0.1534	0.009715	0.1001	0.007747
P = 30.0, T = 1528, for: liq g ol opx cpx	30	1528.07				0.06511	0.2087	0.05514		0.004728	0.3838	0.1456	0.01703	0.01462	0.01682	0.001107	0.01728	0.207	0.008614					0.07976	0.1362	0.7146	0.02888	-0.01885	0.005479	0.01044	0.02006	0.002078	0.08873	0.007722	0.0002881										0.1184	0.1524	0.009044	0.1021	0.00806
P = 30.0, T = 1533, for: liq g ol opx	30	1533.32				0.06523	0.2133	0.05241		0.005203	0.3785	0.1489	0.01652	0.01473	0.01549	0.001091	0.01653	0.2122	0.007943														0.08707	0.007435	0.000272										0.1154	0.1446	0.008346	0.1088	0.007946
P = 30.0, T = 1541, for: liq g ol opx	30	1540.88				0.06577	0.2197	0.04924		0.006007	0.3693	0.1535	0.01635	0.01406	0.01432	0.001057	0.01567	0.2197	0.00736														0.08532	0.007001	0.0002504										0.1119	0.1334	0.007672	0.1199	0.007574
P = 30.0, T = 1549, for: liq g ol opx	30	1548.61				0.06628	0.2262	0.04643		0.006987	0.3595	0.1576	0.01616	0.01346	0.01333	0.001014	0.01489	0.2274	0.006866														0.08355	0.006567	0.0002296										0.1085	0.1229	0.007068	0.1333	0.007243
P = 30.0, T = 1557, for: liq ol opx	30	1556.63				0.06677	0.2331	0.04395		0.008166	0.3492	0.1609	0.01599	0.01291	0.01249	0.000959	0.01421	0.2358	0.006445														0.08176	0.006138	0.0002096
P = 30.0, T = 1567, for: liq ol opx	30	1566.55				0.06749	0.2414	0.04189		0.008997	0.3379	0.1609	0.01603	0.01232	0.01178	0.0008569	0.01383	0.2491	0.006115														0.07973	0.005656	0.0001878
P = 30.0, T = 1576, for: liq ol opx	30	1576.09				0.06809	0.2498	0.04003		0.009864	0.3268	0.1604	0.01604	0.01179	0.01116	0.0007633	0.01347	0.2625	0.005822														0.07773	0.005211	0.0001682
P = 30.0, T = 1585, for: liq ol opx	30	1585.17				0.06858	0.258	0.03835		0.01076	0.3159	0.1596	0.016	0.0113	0.01061	0.0006788	0.01313	0.2759	0.005558														0.07576	0.004805	0.0001508
P = 30.0, T = 1594, for: liq ol opx	30	1593.77				0.06895	0.2661	0.03681		0.01169	0.3054	0.1585	0.01593	0.01084	0.01011	0.000603	0.0128	0.2891	0.00532														0.07383	0.004437	0.0001354
P = 30.0, T = 1602, for: liq ol opx	30	1601.89				0.06921	0.2739	0.0354		0.01263	0.2953	0.1572	0.01583	0.01042	0.009667	0.0005357	0.01248	0.302	0.005102														0.07195	0.004104	0.0001218
P = 30.0, T = 1610, for: liq ol opx	30	1609.53				0.06935	0.2816	0.03411		0.0136	0.2857	0.1556	0.01571	0.01003	0.009263	0.0004763	0.01218	0.3147	0.004902														0.07012	0.003804	0.0001098
P = 30.0, T = 1617, for: liq ol opx	30	1616.7				0.06939	0.289	0.03292		0.01457	0.2766	0.1538	0.01557	0.009661	0.008893	0.0004238	0.01188	0.3271	0.004717														0.06834	0.003532	9.923e-05
P = 30.0, T = 1623, for: liq ol opx	30	1623.44				0.06934	0.2962	0.03182		0.01555	0.2679	0.1519	0.0154	0.009321	0.008554	0.0003777	0.0116	0.3391	0.004545														0.06663	0.003287	8.989e-05
P = 30.0, T = 1630, for: liq ol opx	30	1629.76				0.06921	0.3031	0.0308		0.01653	0.2596	0.1499	0.01523	0.009004	0.008242	0.0003372	0.01132	0.3508	0.004386														0.06496	0.003065	8.162e-05
P = 30.0, T = 1636, for: liq ol opx	30	1635.7				0.069	0.3098	0.02985		0.0175	0.2518	0.1478	0.01504	0.008707	0.007953	0.0003016	0.01106	0.362	0.004237														0.06336	0.002863	7.429e-05
P = 30.0, T = 1641, for: liq ol opx	30	1641.26				0.06873	0.3162	0.02897		0.01845	0.2443	0.1457	0.01484	0.008428	0.007684	0.0002703	0.01081	0.3729	0.004098														0.06181	0.002681	6.778e-05
P = 30.0, T = 1646, for: liq ol opx	30	1646.49				0.0684	0.3224	0.02814		0.01939	0.2373	0.1435	0.01463	0.008167	0.007434	0.0002428	0.01057	0.3835	0.003967														0.06032	0.002514	6.199e-05
P = 30.0, T = 1653, for: liq ol	30	1652.83				0.06812	0.3292	0.02737		0.02017	0.2306	0.1412	0.01441	0.007924	0.007204	0.000217	0.01025	0.3922	0.003837														0.05886	0.002371	5.694e-05
P = 30.0, T = 1672, for: liq ol	30	1671.75				0.06873	0.3434	0.02669		0.01967	0.2251	0.1377	0.01405	0.007727	0.007024	0.0001818	0.009187	0.3865	0.003644														0.0573	0.002312	5.362e-05
P = 30.0, T = 1689, for: liq ol	30	1688.76				0.06919	0.3571	0.02604		0.01919	0.2198	0.1343	0.01371	0.007539	0.006854	0.0001542	0.008258	0.3805	0.003469														0.05582	0.002255	5.059e-05
P = 30.0, T = 1704, for: liq ol	30	1704.16				0.06953	0.3702	0.02543		0.01874	0.2147	0.1312	0.01338	0.007361	0.006692	0.0001321	0.007448	0.3744	0.003309														0.05443	0.002201	4.783e-05
P = 40.0, T = 1583, for: liq g ol cpx with liq = 0	40	1583.1				0.07851	0.2235	0.03613		0.002452	0.3505	0.09924	0.03776	0.01128	0.07254	0.0003575	0.008348	0.2012	0.03665					0.08886	0.08199	0.645	0.04774	-0.02192	0.01403	0.006046	0.00961	0.01256	0.1054	0.007087	0.0002979										0.1411	0.1526	0.02665	0.06995	0.01011
P = 40.0, T = 1589, for: liq g ol cpx	40	1589.41				0.07948	0.2301	0.03716		0.002644	0.3584	0.1027	0.03668	0.01078	0.05475	0.0003667	0.008696	0.2062	0.02761					0.08716	0.0844	0.6621	0.04643	-0.02119	0.01282	0.006082	0.009392	0.008904	0.1035	0.007146	0.0002947										0.1381	0.151	0.0253	0.07317	0.009884
P = 40.0, T = 1594, for: liq g ol cpx	40	1594.04				0.0797	0.2351	0.03778		0.00282	0.3627	0.1052	0.03534	0.01027	0.0436	0.0003722	0.008944	0.2108	0.02197					0.08542	0.08585	0.6789	0.04499	-0.0204	0.01169	0.006116	0.009237	0.006725	0.1016	0.007136	0.0002887										0.1351	0.1486	0.02384	0.07629	0.009617
P = 40.0, T = 1598, for: liq g ol cpx	40	1597.82				0.07954	0.2393	0.03815		0.002993	0.3649	0.1073	0.03393	0.009811	0.0361	0.0003754	0.009133	0.2153	0.01819					0.08368	0.08682	0.6956	0.04347	-0.01957	0.01066	0.006146	0.009133	0.005308	0.09964	0.007082	0.0002812										0.1322	0.1457	0.0224	0.07945	0.009345
P = 40.0, T = 1601, for: liq g ol opx cpx	40	1601.15				0.07917	0.243	0.03835		0.003167	0.3656	0.1091	0.03249	0.009407	0.03076	0.0003769	0.009285	0.2198	0.01552					0.08194	0.08754	0.7123	0.04191	-0.01872	0.009702	0.006175	0.009077	0.004324	0.09771	0.006996	0.0002726										0.1292	0.1424	0.02099	0.08269	0.009087
P = 40.0, T = 1604, for: liq g ol opx cpx	40	1603.53				0.07846	0.2457	0.03931		0.003299	0.367	0.1104	0.02974	0.009502	0.0271	0.00038	0.009547	0.2224	0.01365					0.08037	0.08805	0.7198	0.04169	-0.01816	0.008693	0.006271	0.009354	0.003699	0.0959	0.006972	0.0002669										0.1266	0.1405	0.01896	0.085	0.00905
P = 40.0, T = 1606, for: liq g ol opx cpx	40	1605.65				0.07766	0.2481	0.04025		0.003425	0.3678	0.1115	0.02726	0.009675	0.02423	0.0003822	0.009802	0.2249	0.01219					0.07884	0.08857	0.7269	0.04153	-0.01761	0.007808	0.006358	0.009705	0.00322	0.09413	0.006938	0.000261										0.1241	0.1386	0.01716	0.08718	0.009053
P = 40.0, T = 1608, for: liq g ol opx cpx	40	1607.57				0.0768	0.2503	0.04118		0.003544	0.3681	0.1125	0.02503	0.009933	0.02191	0.0003838	0.01005	0.2273	0.01102					0.07735	0.08914	0.7338	0.04144	-0.01707	0.007032	0.006434	0.01014	0.002843	0.0924	0.006896	0.0002549										0.1216	0.1367	0.01558	0.08922	0.009099
P = 40.0, T = 1609, for: liq g ol opx cpx	40	1609.34				0.07591	0.2523	0.04211		0.003657	0.3679	0.1134	0.02303	0.01029	0.02	0.0003847	0.01031	0.2296	0.01005					0.07589	0.0898	0.7406	0.04142	-0.01654	0.006349	0.006497	0.01067	0.002538	0.09072	0.006845	0.0002487										0.1193	0.1348	0.01418	0.09111	0.009189
P = 40.0, T = 1611, for: liq g ol opx cpx	40	1611				0.075	0.2542	0.04306		0.003764	0.3672	0.1142	0.02124	0.01076	0.01841	0.0003851	0.01057	0.2318	0.009245					0.07448	0.09061	0.7474	0.04145	-0.01602	0.005745	0.006545	0.01132	0.002287	0.08908	0.006786	0.0002425										0.117	0.1329	0.01294	0.09286	0.009325
P = 40.0, T = 1613, for: liq g ol opx cpx	40	1612.58				0.07408	0.256	0.04404		0.003865	0.3662	0.1149	0.01965	0.01136	0.01705	0.000385	0.01083	0.234	0.008561					0.07309	0.0916	0.7544	0.04153	-0.01549	0.005209	0.006576	0.01212	0.002077	0.08749	0.006718	0.000236										0.1147	0.1308	0.01184	0.09444	0.009512
P = 40.0, T = 1614, for: liq g ol opx cpx	40	1614.12				0.07317	0.2577	0.04504		0.00396	0.3646	0.1157	0.01822	0.01214	0.01589	0.0003843	0.01111	0.2361	0.007975					0.07174	0.09286	0.7618	0.04165	-0.01496	0.004727	0.006586	0.0131	0.001898	0.08594	0.006637	0.0002293										0.1125	0.1286	0.01086	0.09585	0.009757
P = 40.0, T = 1616, for: liq g ol opx	40	1616.06				0.07235	0.2598	0.04581		0.004074	0.3618	0.1167	0.01702	0.013	0.01486	0.0003824	0.01135	0.2387	0.007462														0.08441	0.006519	0.0002214										0.1103	0.1254	0.009987	0.09744	0.01
P = 40.0, T = 1622, for: liq g ol opx	40	1622.35				0.07254	0.2663	0.04386		0.004489	0.3521	0.1204	0.01685	0.01249	0.01383	0.0003732	0.011	0.2464	0.006967														0.08265	0.006138	0.0002039										0.1071	0.1158	0.009295	0.1036	0.009605
P = 40.0, T = 1629, for: liq g ol opx	40	1628.55				0.07267	0.2729	0.04204		0.004952	0.3423	0.124	0.01665	0.01203	0.01295	0.0003623	0.01067	0.2541	0.006542														0.0809	0.00577	0.0001875										0.1039	0.1069	0.008671	0.1104	0.009246
P = 40.0, T = 1635, for: liq g ol opx	40	1634.66				0.07273	0.2794	0.04035		0.00547	0.3324	0.1273	0.01644	0.0116	0.01218	0.0003497	0.01035	0.2618	0.006171														0.07918	0.00542	0.0001722										0.1009	0.09872	0.008114	0.1181	0.008926
P = 40.0, T = 1641, for: liq g ol opx	40	1640.65				0.07274	0.2859	0.03877		0.006051	0.3226	0.1303	0.01622	0.0112	0.01151	0.0003358	0.01005	0.2694	0.005845														0.07748	0.005087	0.000158										0.09807	0.09126	0.00762	0.1268	0.00864
P = 40.0, T = 1647, for: liq g ol opx	40	1646.54				0.07269	0.2923	0.03731		0.006702	0.313	0.133	0.016	0.01083	0.01092	0.0003207	0.009765	0.277	0.005555														0.07581	0.004774	0.0001449										0.09532	0.0845	0.007184	0.1366	0.008385
P = 40.0, T = 1652, for: liq g ol opx	40	1652.32				0.07258	0.2986	0.03594		0.007433	0.3036	0.1353	0.01577	0.01049	0.01039	0.0003046	0.009491	0.2846	0.005296														0.07417	0.004479	0.0001329										0.09267	0.0784	0.0068	0.1475	0.008158
P = 40.0, T = 1658, for: liq g ol opx	40	1658				0.07241	0.3048	0.03467		0.008251	0.2945	0.1372	0.01555	0.01016	0.009909	0.0002878	0.009232	0.2922	0.005061														0.07255	0.004202	0.0001219										0.09013	0.0729	0.006462	0.1598	0.007954
P = 40.0, T = 1664, for: liq g ol opx	40	1663.59				0.0722	0.311	0.03349		0.009163	0.2856	0.1388	0.01533	0.00985	0.009478	0.0002704	0.008987	0.2999	0.004848														0.07096	0.003944	0.0001118										0.0877	0.06796	0.006164	0.1735	0.007772
P = 40.0, T = 1669, for: liq g ol opx	40	1669.1				0.07194	0.3171	0.03238		0.01017	0.2771	0.1398	0.01512	0.009555	0.009085	0.0002527	0.008756	0.3075	0.004654														0.0694	0.003702	0.0001025										0.08535	0.06351	0.005902	0.1886	0.007608
P = 40.0, T = 1675, for: liq g ol opx	40	1674.52				0.07164	0.323	0.03136		0.01128	0.2688	0.1404	0.01492	0.009273	0.008725	0.0002349	0.008538	0.3152	0.004475														0.06787	0.003477	9.408e-05										0.0831	0.0595	0.005669	0.205	0.00746
P = 40.0, T = 1680, for: liq g ol opx	40	1679.85				0.07129	0.3289	0.0304		0.01247	0.2609	0.1406	0.01472	0.009002	0.008395	0.0002173	0.008334	0.3229	0.004311														0.06636	0.003267	8.637e-05										0.08093	0.05588	0.005462	0.2226	0.007326
P = 40.0, T = 1685, for: liq g ol opx	40	1685.08				0.07091	0.3347	0.02951		0.01374	0.2533	0.1404	0.01452	0.008742	0.008091	0.0002002	0.008142	0.3307	0.004158														0.06489	0.003072	7.933e-05										0.07883	0.05261	0.005276	0.2411	0.007203
P = 40.0, T = 1690, for: liq g ol opx	40	1690.19				0.07049	0.3403	0.02868		0.01508	0.2461	0.1398	0.01432	0.008492	0.007809	0.0001838	0.007962	0.3386	0.004017														0.06345	0.00289	7.292e-05										0.07681	0.04963	0.005108	0.2603	0.007091
P = 40.0, T = 1695, for: liq g ol opx	40	1695.16				0.07004	0.3459	0.0279		0.01645	0.2391	0.139	0.01413	0.008253	0.007546	0.0001682	0.007794	0.3464	0.003885														0.06204	0.002721	6.709e-05										0.07487	0.04691	0.004954	0.2798	0.006987
P = 40.0, T = 1705, for: liq ol opx	40	1705.06				0.06916	0.3573	0.02659		0.01794	0.2262	0.1355	0.01379	0.007777	0.007084	0.0001377	0.007568	0.3649	0.003657														0.05923	0.002411	5.665e-05
P = 40.0, T = 1710, for: liq ol opx	40	1709.68				0.06867	0.3628	0.02601		0.01856	0.2202	0.1336	0.01362	0.007557	0.006875	0.0001246	0.007466	0.3741	0.003553														0.05789	0.002273	5.218e-05
P = 40.0, T = 1719, for: liq ol	40	1718.59				0.06852	0.3712	0.02543		0.01874	0.2148	0.1312	0.01338	0.007361	0.006691	0.0001102	0.007115	0.3767	0.003432														0.05657	0.002173	4.86e-05
P = 50.0, T = 1647, for: liq g ol cpx with liq = 0	50	1647.06				0.08699	0.2615	0.01862		0.00195	0.353	0.07715	0.03402	0.01309	0.06879	0.0001399	0.003294	0.2056	0.034					0.08376	0.05609	0.638	0.05069	-0.02018	0.01153	0.004152	0.007348	0.01334	0.106	0.006793	0.0002769										0.1428	0.1546	0.03005	0.06586	0.01453
P = 50.0, T = 1653, for: liq g ol cpx	50	1652.85				0.08766	0.2685	0.01972		0.002078	0.359	0.07977	0.0332	0.01236	0.0533	0.0001439	0.003532	0.2104	0.02631					0.08211	0.05833	0.654	0.05071	-0.01953	0.01067	0.00416	0.00712	0.009708	0.104	0.006815	0.0002723										0.1396	0.1523	0.02852	0.0681	0.01407
P = 50.0, T = 1657, for: liq g ol cpx	50	1657.31				0.08765	0.2739	0.02072		0.002194	0.362	0.08188	0.03215	0.01168	0.04319	0.0001466	0.003751	0.2149	0.0213					0.08044	0.05984	0.6694	0.05059	-0.01883	0.009867	0.004176	0.006966	0.007442	0.1019	0.00678	0.0002657										0.1364	0.1493	0.0269	0.07025	0.01359
P = 50.0, T = 1661, for: liq g ol cpx	50	1661.05				0.08729	0.2785	0.02165		0.002307	0.363	0.08369	0.03104	0.01107	0.03617	0.0001483	0.00396	0.2192	0.01784					0.07879	0.06097	0.6848	0.05036	-0.01811	0.009126	0.004193	0.006865	0.005921	0.0999	0.006709	0.0002579										0.1333	0.1459	0.0253	0.07239	0.01312
P = 50.0, T = 1664, for: liq g ol cpx	50	1664.41				0.08673	0.2826	0.02252		0.00242	0.3627	0.08534	0.02992	0.01053	0.03106	0.0001495	0.004162	0.2236	0.01533					0.07714	0.06191	0.7001	0.05001	-0.01737	0.008441	0.00421	0.006803	0.004842	0.09789	0.006611	0.0002492										0.1302	0.142	0.02377	0.07456	0.01267
P = 50.0, T = 1668, for: liq g ol cpx	50	1667.56				0.08606	0.2865	0.02334		0.002536	0.3613	0.0869	0.02883	0.01007	0.02719	0.00015	0.00436	0.228	0.01343					0.07552	0.06275	0.7155	0.04955	-0.01662	0.007806	0.004228	0.00677	0.004043	0.09591	0.00649	0.0002399										0.1271	0.1379	0.02231	0.07681	0.01227
P = 50.0, T = 1671, for: liq g ol cpx	50	1670.62				0.08534	0.2902	0.0241		0.002656	0.359	0.08842	0.02778	0.009665	0.02416	0.0001501	0.004554	0.2327	0.01196					0.07391	0.06353	0.7307	0.04897	-0.01587	0.00722	0.004246	0.006759	0.003431	0.09397	0.00635	0.0002302										0.1241	0.1334	0.02094	0.07914	0.01189
P = 50.0, T = 1673, for: liq g ol opx cpx	50	1673.32				0.0845	0.2935	0.02509		0.002767	0.3568	0.08978	0.02634	0.00945	0.02184	0.0001502	0.004779	0.2366	0.01081					0.0724	0.06405	0.742	0.04902	-0.01525	0.006658	0.004293	0.006842	0.00298	0.09211	0.00623	0.0002216										0.1212	0.1295	0.01939	0.08121	0.01163
P = 50.0, T = 1675, for: liq g ol opx cpx	50	1675.46				0.08348	0.2961	0.02654		0.002854	0.3555	0.09084	0.02439	0.009482	0.02004	0.0001509	0.005065	0.2392	0.009913					0.07101	0.06416	0.7474	0.05024	-0.01482	0.006123	0.00438	0.007072	0.002654	0.09034	0.006157	0.0002151										0.1187	0.1268	0.01766	0.08268	0.01153
P = 50.0, T = 1677, for: liq g ol opx cpx	50	1677.5				0.08245	0.2985	0.02808		0.002939	0.3539	0.09185	0.02264	0.009568	0.01851	0.0001512	0.005368	0.2416	0.009151					0.06968	0.06427	0.7525	0.05157	-0.01441	0.005647	0.004466	0.007347	0.002384	0.08863	0.006078	0.0002085										0.1162	0.1241	0.01612	0.08409	0.01146
P = 50.0, T = 1679, for: liq g ol opx cpx	50	1679.46				0.08141	0.3008	0.02969		0.003022	0.3518	0.09281	0.02105	0.00971	0.0172	0.0001513	0.005687	0.244	0.008498					0.06838	0.06438	0.7575	0.05299	-0.01401	0.005222	0.004551	0.007674	0.002156	0.08697	0.005992	0.000202										0.1137	0.1214	0.01475	0.08543	0.01143
P = 50.0, T = 1681, for: liq g ol opx cpx	50	1681.36				0.08037	0.303	0.0314		0.003104	0.3494	0.09374	0.01961	0.009916	0.01607	0.0001511	0.006025	0.2464	0.007931					0.06713	0.06452	0.7624	0.05452	-0.01362	0.004843	0.004636	0.00806	0.001961	0.08536	0.005899	0.0001954										0.1114	0.1186	0.01353	0.08671	0.01143
P = 50.0, T = 1683, for: liq g ol opx cpx	50	1683.22				0.07934	0.3051	0.0332		0.003185	0.3467	0.09465	0.01832	0.01019	0.01507	0.0001507	0.006382	0.2487	0.007434					0.06591	0.0647	0.7672	0.05613	-0.01324	0.004502	0.004719	0.008517	0.001794	0.0838	0.0058	0.0001888										0.1091	0.1157	0.01243	0.08794	0.01148
P = 50.0, T = 1685, for: liq g ol opx cpx	50	1685.07				0.07833	0.3072	0.0351		0.003264	0.3435	0.09554	0.01715	0.01055	0.01419	0.00015	0.006758	0.251	0.006997					0.06473	0.06496	0.772	0.05783	-0.01287	0.004194	0.0048	0.009056	0.001648	0.08229	0.005693	0.0001822										0.1069	0.1128	0.01146	0.08912	0.01158
P = 50.0, T = 1688, for: liq g ol opx	50	1687.93				0.07758	0.3104	0.03625		0.003393	0.3382	0.09703	0.01634	0.01077	0.01336	0.0001484	0.007018	0.2547	0.006597														0.08076	0.005519	0.0001734										0.1045	0.1082	0.01064	0.09111	0.01156
P = 50.0, T = 1693, for: liq g ol opx	50	1693.18				0.0774	0.3167	0.03544		0.003651	0.3288	0.09989	0.01617	0.01046	0.01256	0.0001449	0.006954	0.2616	0.006221														0.07908	0.005209	0.0001602										0.1016	0.1004	0.01003	0.09535	0.0112
P = 50.0, T = 1698, for: liq g ol opx	50	1698.3				0.07717	0.3228	0.03463		0.003929	0.3195	0.1026	0.01599	0.01017	0.01186	0.0001409	0.006881	0.2684	0.00589														0.07744	0.004914	0.0001479										0.09887	0.09325	0.00948	0.09998	0.01088
P = 50.0, T = 1703, for: liq g ol opx	50	1703.29				0.0769	0.3288	0.03383		0.00423	0.3104	0.1052	0.01579	0.009891	0.01124	0.0001366	0.006801	0.2751	0.005597														0.07583	0.004637	0.0001366										0.09621	0.08668	0.008981	0.105	0.01058
P = 50.0, T = 1708, for: liq g ol opx	50	1708.14				0.07658	0.3348	0.03304		0.004556	0.3015	0.1077	0.01558	0.009629	0.01069	0.000132	0.006714	0.2817	0.005334														0.07425	0.004375	0.0001262										0.09367	0.08068	0.008531	0.1106	0.01031
P = 50.0, T = 1713, for: liq g ol opx	50	1712.86				0.07622	0.3406	0.03226		0.004909	0.2929	0.1099	0.01537	0.009381	0.01019	0.0001272	0.006624	0.2881	0.005097														0.07271	0.004129	0.0001166										0.09123	0.0752	0.008126	0.1166	0.01007
P = 50.0, T = 1717, for: liq g ol opx	50	1717.46				0.07582	0.3463	0.0315		0.005292	0.2845	0.112	0.01516	0.009145	0.009741	0.0001222	0.006531	0.2945	0.004882														0.07121	0.003899	0.0001077										0.08889	0.07021	0.00776	0.1232	0.009852
P = 50.0, T = 1722, for: liq g ol opx	50	1721.93				0.07538	0.3518	0.03077		0.005709	0.2765	0.1139	0.01495	0.00892	0.009332	0.000117	0.006437	0.3007	0.004685														0.06974	0.003683	9.963e-05										0.08666	0.06567	0.00743	0.1305	0.009651
P = 50.0, T = 1726, for: liq g ol opx	50	1726.29				0.07491	0.3573	0.03006		0.006164	0.2687	0.1156	0.01474	0.008704	0.008959	0.0001118	0.006342	0.3069	0.004505														0.06831	0.003481	9.219e-05										0.08451	0.06154	0.007133	0.1384	0.009468
P = 50.0, T = 1731, for: liq g ol opx	50	1730.55				0.07441	0.3626	0.02937		0.006658	0.2612	0.117	0.01453	0.008498	0.008616	0.0001065	0.006248	0.3129	0.004339														0.0669	0.003291	8.536e-05										0.08245	0.05778	0.006863	0.1471	0.009299
P = 50.0, T = 1735, for: liq g ol opx	50	1734.71				0.07388	0.3678	0.02872		0.007196	0.254	0.1183	0.01433	0.008299	0.0083	0.0001011	0.006154	0.3189	0.004186														0.06554	0.003114	7.908e-05										0.08048	0.05436	0.006618	0.1566	0.009145
P = 50.0, T = 1739, for: liq g ol opx	50	1738.78				0.07333	0.3728	0.02809		0.007781	0.2471	0.1193	0.01413	0.008108	0.008007	9.57e-05	0.006063	0.3248	0.004043														0.0642	0.002948	7.331e-05										0.07857	0.05124	0.006396	0.1669	0.009003
P = 50.0, T = 1743, for: liq g ol opx	50	1742.78				0.07277	0.3778	0.02749		0.008414	0.2405	0.12	0.01393	0.007924	0.007736	9.034e-05	0.005974	0.3307	0.00391														0.0629	0.002792	6.8e-05										0.07674	0.04839	0.006193	0.178	0.008872
P = 50.0, T = 1747, for: liq g ol opx	50	1746.7				0.07218	0.3826	0.02692		0.009096	0.2342	0.1205	0.01373	0.007745	0.007483	8.504e-05	0.005889	0.3365	0.003786														0.06163	0.002646	6.312e-05										0.07498	0.04579	0.006008	0.19	0.00875
P = 50.0, T = 1751, for: liq g ol opx	50	1750.55				0.07158	0.3873	0.02638		0.009827	0.2281	0.1208	0.01354	0.007572	0.007247	7.982e-05	0.005806	0.3423	0.00367														0.06039	0.002509	5.863e-05										0.07328	0.0434	0.005837	0.2028	0.008637
P = 50.0, T = 1754, for: liq g ol opx	50	1754.34				0.07097	0.3919	0.02587		0.01061	0.2222	0.1208	0.01336	0.007404	0.007026	7.471e-05	0.005728	0.3481	0.00356														0.05917	0.002381	5.45e-05										0.07164	0.04122	0.00568	0.2164	0.008532
P = 50.0, T = 1758, for: liq g ol opx	50	1758.06				0.07034	0.3964	0.0254		0.01143	0.2166	0.1206	0.01317	0.00724	0.006818	6.975e-05	0.005653	0.3539	0.003458														0.05799	0.00226	5.069e-05										0.07006	0.03921	0.005534	0.2306	0.008433
P = 50.0, T = 1758, for: liq g ol opx	50	1758.06				0.07034	0.3964	0.0254		0.01143	0.2166	0.1206	0.01317	0.00724	0.006818	6.975e-05	0.005653	0.3539	0.003458														0.05799	0.00226	5.069e-05										0.07006	0.03921	0.005534	0.2306	0.008433
P = 50.0, T = 1762, for: liq g ol opx	50	1761.72				0.06971	0.4009	0.02495		0.01229	0.2112	0.1202	0.01299	0.007082	0.006623	6.497e-05	0.005583	0.3596	0.003361														0.05684	0.002147	4.718e-05										0.06853	0.03735	0.005398	0.2455	0.008339
P = 50.0, T = 1766, for: liq g ol	50	1766.06				0.06913	0.4057	0.02447		0.01336	0.2061	0.1199	0.01279	0.006938	0.006441	6.05e-05	0.005451	0.363	0.003262														0.05574	0.002049	4.413e-05										0.06707	0.03577	0.005238	0.2625	0.008228
P = 50.0, T = 1773, for: liq g ol	50	1773.11				0.06877	0.4125	0.02383		0.01521	0.2013	0.1201	0.0125	0.006833	0.006272	5.644e-05	0.00509	0.3574	0.003143														0.05477	0.001986	4.191e-05										0.06575	0.03479	0.004973	0.287	0.008036
P = 50.0, T = 1780, for: liq ol	50	1780.2				0.06841	0.4194	0.02323		0.01711	0.1967	0.1198	0.01222	0.006724	0.006112	5.225e-05	0.004755	0.352	0.003032														0.0538	0.001925	3.981e-05
P = 60.0, T = 1698, for: liq g ol cpx with liq = 0	60	1698.16				0.09331	0.2968	0.009425		0.00156	0.3473	0.06086	0.02995	0.01237	0.06651	5.794e-05	0.001302	0.2032	0.03247					0.07945	0.03709	0.632	0.05286	-0.01894	0.009561	0.003026	0.004989	0.01391	0.1064	0.006307	0.0002509										0.1447	0.1556	0.03212	0.06319	0.01814
P = 60.0, T = 1704, for: liq g ol cpx	60	1703.7				0.09382	0.3042	0.01012		0.00165	0.3522	0.06294	0.02942	0.01175	0.05241	5.974e-05	0.001414	0.2077	0.02557					0.07787	0.03916	0.6469	0.05363	-0.01834	0.008928	0.003017	0.004838	0.01032	0.1044	0.006314	0.0002463										0.1414	0.1531	0.03067	0.06489	0.01759
P = 60.0, T = 1708, for: liq g ol cpx	60	1708.12				0.09371	0.3102	0.01081		0.001732	0.3544	0.0647	0.02871	0.01117	0.04298	6.103e-05	0.001526	0.2118	0.02096					0.07629	0.04063	0.6613	0.05433	-0.01772	0.008358	0.003021	0.00475	0.008011	0.1023	0.006275	0.0002401										0.1382	0.15	0.02911	0.06649	0.01701
P = 60.0, T = 1712, for: liq g ol cpx	60	1711.93				0.09325	0.3153	0.01151		0.001811	0.3549	0.06629	0.02792	0.01064	0.03631	6.199e-05	0.001641	0.2158	0.01771					0.07473	0.04176	0.6753	0.05499	-0.01708	0.007835	0.003032	0.004702	0.006423	0.1002	0.006205	0.0002328										0.135	0.1464	0.02754	0.06806	0.01645
P = 60.0, T = 1715, for: liq g ol cpx	60	1715.4				0.0926	0.3198	0.01223		0.001889	0.3542	0.06777	0.0271	0.01018	0.03137	6.269e-05	0.00176	0.2198	0.01531					0.07319	0.04271	0.6891	0.05558	-0.01644	0.007349	0.003047	0.004683	0.005278	0.0982	0.006112	0.0002249										0.1318	0.1424	0.02601	0.06964	0.01591
P = 60.0, T = 1719, for: liq g ol cpx	60	1718.67				0.09185	0.3241	0.01296		0.001969	0.3525	0.06921	0.02628	0.009763	0.02759	6.317e-05	0.001883	0.2238	0.01347					0.07167	0.04354	0.7028	0.0561	-0.01579	0.006898	0.003064	0.004685	0.004419	0.09621	0.006001	0.0002165										0.1286	0.1382	0.02454	0.07124	0.01541
P = 60.0, T = 1722, for: liq g ol cpx	60	1721.83				0.09103	0.3282	0.0137		0.002051	0.35	0.07064	0.02548	0.009399	0.0246	6.346e-05	0.00201	0.228	0.01202					0.07018	0.0443	0.7163	0.05655	-0.01515	0.006478	0.003084	0.004702	0.003757	0.09425	0.005875	0.0002078										0.1256	0.1338	0.02314	0.0729	0.01495
P = 60.0, T = 1725, for: liq g ol opx cpx	60	1724.66				0.09009	0.3319	0.01459		0.002126	0.3477	0.07193	0.02436	0.009151	0.02228	6.378e-05	0.002155	0.2314	0.01089					0.06877	0.04469	0.7258	0.05771	-0.01462	0.006089	0.003133	0.004766	0.003264	0.09237	0.005768	0.0002002										0.1227	0.1299	0.02159	0.07434	0.01458
P = 60.0, T = 1727, for: liq g ol opx cpx	60	1727.06				0.08902	0.3349	0.01577		0.002189	0.3461	0.07304	0.02288	0.009035	0.02047	6.425e-05	0.002329	0.2336	0.009996					0.06748	0.04453	0.7298	0.06003	-0.01427	0.005738	0.00322	0.004898	0.002898	0.09057	0.005698	0.0001941										0.12	0.127	0.01987	0.0754	0.01431
P = 60.0, T = 1729, for: liq g ol opx cpx	60	1729.4				0.08794	0.3379	0.01704		0.002253	0.3441	0.07413	0.02152	0.008946	0.01892	6.46e-05	0.002518	0.2359	0.009229					0.06623	0.04433	0.7338	0.06251	-0.01393	0.005421	0.003311	0.005054	0.002591	0.08882	0.00562	0.000188										0.1174	0.124	0.01832	0.07643	0.01408
P = 60.0, T = 1732, for: liq g ol opx cpx	60	1731.7				0.08686	0.3407	0.01842		0.002316	0.3418	0.07521	0.02027	0.008887	0.01758	6.484e-05	0.002722	0.2381	0.008566					0.06502	0.04409	0.7375	0.06514	-0.0136	0.005136	0.003408	0.005235	0.00233	0.08713	0.005536	0.0001819										0.1148	0.121	0.01692	0.07746	0.01387
P = 60.0, T = 1734, for: liq g ol opx cpx	60	1733.97				0.08579	0.3435	0.0199		0.002381	0.339	0.07629	0.01912	0.008859	0.01641	6.497e-05	0.002942	0.2402	0.007989					0.06385	0.04382	0.7412	0.06791	-0.01328	0.004877	0.003509	0.005445	0.002106	0.08549	0.005445	0.0001757										0.1124	0.118	0.01565	0.07847	0.0137
P = 60.0, T = 1736, for: liq g ol opx cpx	60	1736.22				0.08474	0.3462	0.02149		0.002446	0.336	0.07736	0.01807	0.008864	0.01539	6.498e-05	0.003178	0.2423	0.007481					0.06273	0.04355	0.7447	0.07081	-0.01297	0.004643	0.003615	0.005685	0.001913	0.08389	0.005347	0.0001695										0.11	0.1148	0.0145	0.07949	0.01355
P = 60.0, T = 1738, for: liq g ol opx cpx	60	1738.47				0.0837	0.3489	0.0232		0.002513	0.3325	0.07844	0.0171	0.008903	0.01447	6.488e-05	0.003431	0.2444	0.007031					0.06163	0.04328	0.7482	0.07383	-0.01268	0.004429	0.003726	0.005961	0.001745	0.08235	0.005244	0.0001633										0.1077	0.1116	0.01346	0.08051	0.01344
P = 60.0, T = 1741, for: liq g ol opx cpx	60	1740.71				0.08269	0.3516	0.02501		0.002581	0.3288	0.07952	0.01621	0.00898	0.01366	6.466e-05	0.0037	0.2465	0.006631					0.06058	0.04303	0.7516	0.07695	-0.01239	0.004233	0.003843	0.006274	0.001598	0.08086	0.005134	0.0001571										0.1054	0.1083	0.0125	0.08155	0.01335
P = 60.0, T = 1743, for: liq g ol opx cpx	60	1742.96				0.08169	0.3542	0.02692		0.002651	0.3247	0.08061	0.01538	0.009098	0.01293	6.433e-05	0.003984	0.2486	0.006272					0.05956	0.04281	0.7549	0.08015	-0.01211	0.004053	0.003965	0.006631	0.001468	0.07941	0.005019	0.0001509										0.1033	0.105	0.01164	0.08261	0.0133
P = 60.0, T = 1747, for: liq g ol opx	60	1747.31				0.08122	0.3597	0.02711		0.002803	0.3163	0.08282	0.01518	0.00895	0.01221	6.313e-05	0.00406	0.2539	0.005937														0.07784	0.004771	0.0001407										0.1006	0.09838	0.01104	0.08535	0.013
P = 60.0, T = 1752, for: liq g ol opx	60	1751.8				0.08078	0.3654	0.02703		0.002973	0.3076	0.0851	0.01503	0.00877	0.01156	6.171e-05	0.004099	0.2594	0.005638														0.07629	0.004521	0.0001306										0.09804	0.09186	0.01051	0.08851	0.01268
P = 60.0, T = 1756, for: liq g ol opx	60	1756.15				0.08031	0.3711	0.02692		0.003154	0.2992	0.08728	0.01487	0.008597	0.01098	6.016e-05	0.00413	0.2649	0.00537														0.07478	0.004285	0.0001213										0.09555	0.08586	0.01003	0.09192	0.0124
P = 60.0, T = 1760, for: liq g ol opx	60	1760.38				0.07981	0.3766	0.02677		0.003346	0.291	0.08937	0.0147	0.008429	0.01047	5.852e-05	0.004154	0.2703	0.00513														0.0733	0.004062	0.0001127										0.09317	0.08034	0.009592	0.09559	0.01214
P = 60.0, T = 1764, for: liq g ol opx	60	1764.49				0.07927	0.382	0.02659		0.003551	0.283	0.09136	0.01453	0.008267	0.009998	5.679e-05	0.00417	0.2755	0.004911														0.07185	0.003853	0.0001048										0.09088	0.07526	0.009189	0.09956	0.01189
P = 60.0, T = 1768, for: liq g ol opx	60	1768.47				0.07871	0.3872	0.02639		0.003769	0.2754	0.09323	0.01435	0.00811	0.009573	5.501e-05	0.004181	0.2807	0.004712														0.07045	0.003655	9.743e-05										0.08869	0.0706	0.00882	0.1038	0.01167
P = 60.0, T = 1772, for: liq g ol opx	60	1772.34				0.07813	0.3923	0.02617		0.004003	0.268	0.095	0.01417	0.007958	0.009185	5.317e-05	0.004186	0.2857	0.00453														0.06907	0.003469	9.067e-05										0.08659	0.06632	0.008483	0.1085	0.01147
P = 60.0, T = 1776, for: liq g ol opx	60	1776.1				0.07753	0.3973	0.02594		0.004253	0.2608	0.09664	0.01399	0.007811	0.008829	5.13e-05	0.004187	0.2906	0.004362														0.06773	0.003295	8.443e-05										0.08458	0.06239	0.008173	0.1135	0.01127
P = 60.0, T = 1780, for: liq g ol opx	60	1779.76				0.07691	0.4022	0.02569		0.004522	0.254	0.09816	0.01381	0.007668	0.008501	4.94e-05	0.004184	0.2954	0.004207														0.06643	0.00313	7.867e-05										0.08265	0.05878	0.007889	0.1189	0.0111
P = 60.0, T = 1783, for: liq g ol opx	60	1783.32				0.07627	0.4069	0.02544		0.004811	0.2474	0.09954	0.01363	0.00753	0.008198	4.748e-05	0.004177	0.3001	0.004064														0.06516	0.002976	7.335e-05										0.08079	0.05546	0.007628	0.1248	0.01094
P = 60.0, T = 1787, for: liq g ol opx	60	1786.79				0.07562	0.4115	0.02519		0.005123	0.241	0.1008	0.01345	0.007396	0.007917	4.555e-05	0.004167	0.3048	0.00393														0.06392	0.002831	6.844e-05										0.079	0.0524	0.007387	0.1312	0.01078
P = 60.0, T = 1790, for: liq g ol opx	60	1790.18				0.07496	0.416	0.02494		0.005458	0.2349	0.1019	0.01328	0.007266	0.007656	4.362e-05	0.004156	0.3093	0.003805														0.06272	0.002694	6.39e-05										0.07728	0.04959	0.007164	0.1381	0.01064
P = 60.0, T = 1794, for: liq g ol opx	60	1793.5				0.07429	0.4204	0.02469		0.005821	0.229	0.1029	0.0131	0.007139	0.007412	4.17e-05	0.004143	0.3138	0.003688														0.06154	0.002566	5.97e-05										0.07563	0.047	0.006958	0.1455	0.01051
P = 60.0, T = 1797, for: liq g ol opx	60	1796.75				0.07361	0.4246	0.02444		0.006211	0.2234	0.1037	0.01293	0.007015	0.007184	3.978e-05	0.004128	0.3182	0.003579														0.06039	0.002444	5.582e-05										0.07404	0.04462	0.006767	0.1536	0.01039
P = 60.0, T = 1800, for: liq g ol opx	60	1799.94				0.07293	0.4288	0.0242		0.006632	0.218	0.1044	0.01276	0.006894	0.00697	3.787e-05	0.004113	0.3225	0.003475														0.05928	0.00233	5.222e-05										0.0725	0.04241	0.00659	0.1623	0.01027
P = 60.0, T = 1803, for: liq g ol opx	60	1803.08				0.07224	0.4329	0.02397		0.007085	0.2128	0.1049	0.0126	0.006776	0.006769	3.598e-05	0.004098	0.3268	0.003378														0.05819	0.002222	4.888e-05										0.07102	0.04038	0.006425	0.1717	0.01016
P = 60.0, T = 1806, for: liq g ol opx	60	1806.17				0.07155	0.4368	0.02375		0.007572	0.2077	0.1053	0.01243	0.00666	0.006579	3.412e-05	0.004084	0.3311	0.003286														0.05712	0.002121	4.578e-05										0.06959	0.03849	0.00627	0.1817	0.01006
P = 60.0, T = 1809, for: liq g ol opx	60	1809.22				0.07086	0.4407	0.02354		0.008094	0.2029	0.1055	0.01227	0.006546	0.0064	3.228e-05	0.00407	0.3353	0.003199														0.05609	0.002025	4.291e-05										0.0682	0.03675	0.006125	0.1925	0.00996
P = 60.0, T = 1812, for: liq g ol opx	60	1812.23				0.07017	0.4445	0.02334		0.00865	0.1983	0.1055	0.01211	0.006435	0.006231	3.048e-05	0.004057	0.3395	0.003117														0.05507	0.001934	4.024e-05										0.06686	0.03513	0.00599	0.2039	0.009867
P = 60.0, T = 1816, for: liq g ol	60	1815.74				0.06954	0.4488	0.02308		0.009331	0.1939	0.1056	0.01194	0.006335	0.006073	2.88e-05	0.003995	0.3416	0.003033														0.05411	0.001855	3.79e-05										0.0656	0.03374	0.005832	0.2169	0.009756
P = 60.0, T = 1821, for: liq g ol	60	1821.01				0.06912	0.4548	0.02252		0.01039	0.1897	0.1063	0.0117	0.006265	0.005926	2.741e-05	0.003768	0.3363	0.002937														0.05327	0.001802	3.62e-05										0.06447	0.03282	0.005586	0.2342	0.009573
P = 60.0, T = 1826, for: liq g ol	60	1826.21				0.06869	0.4607	0.02199		0.01154	0.1857	0.1068	0.01148	0.006193	0.005787	2.597e-05	0.003558	0.3313	0.002845														0.05244	0.001751	3.458e-05										0.06337	0.03196	0.005356	0.2526	0.009396
P = 60.0, T = 1831, for: liq g ol	60	1831.35				0.06825	0.4666	0.02149		0.01279	0.1819	0.1069	0.01125	0.006117	0.005655	2.45e-05	0.003362	0.3264	0.002758														0.05162	0.001702	3.303e-05										0.0623	0.03116	0.005141	0.2719	0.009225
P = 60.0, T = 1836, for: liq g ol	60	1836.42				0.06781	0.4723	0.02101		0.01413	0.1782	0.1068	0.01103	0.006039	0.005528	2.302e-05	0.00318	0.3218	0.002675														0.05082	0.001654	3.156e-05										0.06126	0.03041	0.004939	0.2919	0.00906
P = 60.0, T = 1842, for: liq ol	60	1842.04				0.06743	0.4787	0.02056		0.01515	0.1747	0.106	0.01082	0.005952	0.005411	2.137e-05	0.003003	0.3171	0.002596														0.05001	0.001609	3.016e-05
[truncated: 129 more columns]

## Sheet: basalt - KR4003 20-80
Run	Pressure, temperature and mineral composition
conditions	P(kbar)	T(°C)	ct(L)	jd(L)	di(L)	fa(L)	fo(L)	ne(L)	hm(L)	ek(L)	wo(L)	sl(L)	hm(L)	ti(L)	kj(L)	yan(L)	yab(L)	yen(L)	ykf(L)	yct(L)	ca(pl)	k(pl)	y(pl)	x(cpx)	y(cpx)	o(cpx)	n(cpx)	Q(cpx)	f(cpx)	cr(cpx)	t(cpx)	k(cpx)	x(ol)	c(ol)	Q(ol)	x(sp)	f(sp)	cr(sp)	y(sp)	c(sp)	t(sp)	Q1(sp)	Q2(sp)	Q3(sp)	x(g)	c(g)	f(g)	cr(g)	t(g)
P = 10.0, T = 1190, for: liq pl spn ol opx cpx with liq = 0	10	1189.59				0.03078	0.07373	0.2972		0.0004491	0.2127	0.1213	0.01204	0.0105	0.06514	0.008102	0.1948	0.1275	0.04126		0.5738	0.006257	0.1647	0.1208	0.1181	0.3855	0.0879	-0.04353	0.01376	0.005665	0.02297	0.01251	0.1178	0.004645	0.0002774	0.1706			0.009977	0.0747	0.0001948	0.4843	0.1139	0.01687
P = 10.0, T = 1197, for: liq pl spn ol opx cpx	10	1196.77				0.03168	0.07575	0.2987		0.0004577	0.2215	0.1268	0.01146	0.01065	0.04864	0.008277	0.196	0.1285	0.03061		0.588	0.004308	0.1633	0.1196	0.1227	0.3808	0.08479	-0.04327	0.01301	0.005592	0.02219	0.008973	0.1168	0.004827	0.0002848	0.1682			0.009269	0.07135	0.0002092	0.4836	0.1126	0.01581
P = 10.0, T = 1202, for: liq pl spn ol opx cpx	10	1201.95				0.0323	0.0774	0.2977		0.0004555	0.2284	0.1314	0.01082	0.01066	0.03834	0.008443	0.1954	0.1293	0.02403		0.6005	0.003184	0.1616	0.1183	0.126	0.3747	0.08172	-0.04293	0.01229	0.005465	0.02126	0.006861	0.1158	0.004961	0.0002895	0.1654			0.008531	0.06697	0.0002173	0.4832	0.111	0.0147
P = 10.0, T = 1215, for: liq spn ol opx cpx	10	1214.82				0.03445	0.08199	0.2754		0.0005221	0.2459	0.1422	0.01113	0.01172	0.03221	0.008736	0.1791	0.1318	0.02006					0.1168	0.1353	0.3736	0.07091	-0.04216	0.01206	0.005739	0.02118	0.005524	0.1148	0.005311	0.0003045	0.1646			0.008636	0.07138	0.0002619	0.4824	0.1109	0.01484
P = 10.0, T = 1228, for: liq spn ol opx cpx	10	1227.78				0.03673	0.08697	0.2499		0.0006112	0.2647	0.1537	0.01156	0.01284	0.02774	0.009002	0.1607	0.1344	0.01716					0.1153	0.144	0.3733	0.06041	-0.04132	0.01192	0.00615	0.02115	0.004566	0.1135	0.005674	0.0003192	0.1642			0.00889	0.07837	0.0003088	0.4823	0.1111	0.01519
P = 10.0, T = 1239, for: liq spn ol opx cpx	10	1238.85				0.03867	0.09153	0.2266		0.0007063	0.2815	0.1639	0.0119	0.01377	0.02425	0.009206	0.1443	0.1368	0.0149					0.1136	0.1507	0.3722	0.05196	-0.04051	0.01179	0.006609	0.02098	0.003856	0.1121	0.00599	0.0003307	0.1636			0.009121	0.08599	0.0003461	0.4829	0.1114	0.0155
P = 10.0, T = 1248, for: liq spn ol opx cpx	10	1248.26				0.04028	0.09561	0.2061		0.0008075	0.2963	0.1728	0.01215	0.01453	0.02147	0.009352	0.1301	0.1391	0.01312					0.1118	0.1554	0.3704	0.04523	-0.03971	0.01166	0.007119	0.02069	0.003318	0.1106	0.006262	0.0003394	0.1631			0.009345	0.09437	0.0003734	0.4841	0.1118	0.01577
P = 10.0, T = 1256, for: liq spn ol opx cpx	10	1256.29				0.04158	0.09925	0.1882		0.0009161	0.3093	0.1802	0.01233	0.01514	0.01923	0.009447	0.1179	0.1412	0.01169					0.11	0.1585	0.3677	0.03986	-0.03892	0.01155	0.007688	0.0203	0.002905	0.1091	0.006495	0.0003457	0.1627			0.009578	0.1036	0.0003912	0.4858	0.1123	0.01605
P = 10.0, T = 1263, for: liq spn ol opx cpx	10	1263.24				0.04262	0.1025	0.1726		0.001034	0.3207	0.1864	0.01245	0.01564	0.01738	0.009493	0.1075	0.1432	0.01052					0.1081	0.1602	0.364	0.03554	-0.03812	0.01145	0.008326	0.0198	0.00258	0.1074	0.006698	0.0003502	0.1625			0.009834	0.114	0.0004002	0.4881	0.113	0.01634
P = 10.0, T = 1269, for: liq spn ol opx cpx	10	1269.35				0.04342	0.1054	0.1591		0.001164	0.3308	0.1914	0.01254	0.01604	0.01584	0.009496	0.09855	0.1452	0.009552					0.1061	0.1607	0.3594	0.03203	-0.03732	0.01135	0.009047	0.01918	0.002321	0.1058	0.006877	0.0003532	0.1625			0.01013	0.1256	0.0004012	0.4908	0.114	0.01666
P = 10.0, T = 1275, for: liq spn ol opx cpx	10	1274.85				0.04405	0.1081	0.1474		0.001309	0.3398	0.1954	0.0126	0.01634	0.01454	0.009455	0.09085	0.1472	0.008738					0.104	0.16	0.3538	0.02916	-0.0365	0.01127	0.009865	0.01843	0.002112	0.1042	0.007038	0.0003552	0.1629			0.01048	0.1386	0.0003948	0.4939	0.1152	0.01704
P = 10.0, T = 1280, for: liq spn ol opx cpx	10	1279.91				0.04454	0.1105	0.1371		0.001474	0.3479	0.1984	0.01263	0.01654	0.01344	0.009372	0.08419	0.1493	0.008046					0.1019	0.1583	0.3475	0.02679	-0.03565	0.01118	0.01079	0.01757	0.001941	0.1025	0.007186	0.0003563	0.1635			0.0109	0.1533	0.0003816	0.4975	0.1167	0.01748
P = 10.0, T = 1285, for: liq spn ol opx cpx	10	1284.68				0.0449	0.1128	0.1281		0.001662	0.3554	0.2005	0.01265	0.01664	0.01248	0.009244	0.07838	0.1514	0.007451					0.0997	0.1555	0.3406	0.02483	-0.03477	0.01109	0.01184	0.01659	0.0018	0.1008	0.007326	0.0003569	0.1646			0.01142	0.1698	0.0003623	0.5015	0.1185	0.01801
P = 10.0, T = 1289, for: liq spn ol opx cpx	10	1289.29				0.04518	0.115	0.1201		0.001877	0.3624	0.2016	0.01266	0.01664	0.01165	0.00907	0.07329	0.1537	0.006936					0.09746	0.1518	0.3333	0.02319	-0.03387	0.01098	0.01301	0.01552	0.001684	0.09916	0.007462	0.0003571	0.1661			0.01204	0.1882	0.0003384	0.5058	0.1207	0.01864
P = 10.0, T = 1294, for: liq spn ol opx cpx	10	1293.84				0.04539	0.1171	0.1131		0.002126	0.369	0.202	0.01265	0.01654	0.01092	0.008849	0.0688	0.1562	0.006485					0.09517	0.1472	0.3259	0.02183	-0.03294	0.01085	0.01431	0.01437	0.001589	0.09748	0.007597	0.0003569	0.168			0.0128	0.2085	0.0003111	0.5105	0.1233	0.01938
P = 10.0, T = 1298, for: liq spn ol opx cpx	10	1298.39				0.04554	0.1192	0.1068		0.002411	0.3754	0.2014	0.01264	0.01636	0.01028	0.008581	0.06482	0.1589	0.006089					0.09285	0.1418	0.3185	0.02071	-0.03199	0.01069	0.01572	0.0132	0.001511	0.09577	0.007731	0.0003565	0.1703			0.01371	0.2306	0.0002823	0.5154	0.1263	0.02025
P = 10.0, T = 1303, for: liq spn ol opx cpx	10	1303.01				0.04564	0.1213	0.1011		0.002735	0.3816	0.2001	0.01262	0.01609	0.009706	0.008269	0.06128	0.1618	0.005738					0.09052	0.1358	0.3115	0.01979	-0.03104	0.01049	0.01722	0.01201	0.001449	0.09406	0.007868	0.0003559	0.1728			0.01479	0.2544	0.0002534	0.5204	0.1295	0.02124
P = 10.0, T = 1312, for: liq spn ol opx	10	1312.46				0.04637	0.1253	0.09617		0.00322	0.3816	0.1989	0.01274	0.01574	0.00921	0.007614	0.0585	0.1691	0.005448														0.09205	0.007703	0.0003397	0.1762			0.01646	0.2843	0.0002225	0.5257	0.1335	0.02276
P = 10.0, T = 1328, for: liq spn ol opx	10	1327.58				0.04786	0.132	0.09193		0.003907	0.3737	0.198	0.01297	0.01532	0.008786	0.006644	0.05645	0.1824	0.005218														0.08964	0.007172	0.0003059	0.1794			0.01874	0.3187	0.0001934	0.5308	0.1377	0.02475
P = 10.0, T = 1342, for: liq spn ol opx	10	1342.24				0.04926	0.1391	0.08814		0.004642	0.3651	0.1968	0.01313	0.01488	0.00841	0.00578	0.05459	0.1963	0.005013														0.08719	0.006657	0.0002744	0.1816			0.0211	0.3505	0.0001703	0.5357	0.1411	0.02665
P = 10.0, T = 1356, for: liq spn ol opx	10	1356.17				0.05056	0.1463	0.08473		0.005411	0.3561	0.1953	0.01322	0.01445	0.008074	0.005028	0.05286	0.2106	0.004826														0.08474	0.006171	0.0002458	0.183			0.02352	0.3797	0.0001519	0.5403	0.1437	0.02843
P = 10.0, T = 1369, for: liq spn ol opx	10	1369.21				0.05172	0.1535	0.08163		0.006199	0.3471	0.1934	0.01325	0.01402	0.00777	0.004381	0.05125	0.2251	0.004655														0.08232	0.005723	0.0002202	0.1836			0.02595	0.4065	0.000137	0.5447	0.1456	0.03009
P = 10.0, T = 1381, for: liq spn ol opx	10	1381.32				0.05273	0.1608	0.07879		0.006997	0.3382	0.1913	0.01323	0.01361	0.007492	0.003828	0.04973	0.2396	0.004496														0.07994	0.005313	0.0001976	0.1836			0.02838	0.431	0.0001248	0.549	0.147	0.03161
P = 10.0, T = 1393, for: liq spn ol opx	10	1392.51				0.0536	0.168	0.07617		0.007794	0.3295	0.1891	0.01317	0.01321	0.007236	0.003357	0.04829	0.2539	0.004349														0.07763	0.00494	0.0001777	0.183			0.0308	0.4535	0.0001146	0.5533	0.1478	0.033
P = 10.0, T = 1403, for: liq spn ol opx	10	1402.83				0.05433	0.1751	0.07375		0.008583	0.321	0.1867	0.01308	0.01283	0.007	0.002955	0.04693	0.268	0.004211														0.07539	0.004601	0.0001601	0.182			0.03319	0.4741	0.000106	0.5575	0.1482	0.03427
P = 10.0, T = 1412, for: liq spn ol opx	10	1412.33				0.05494	0.1821	0.0715		0.009361	0.3128	0.1842	0.01297	0.01247	0.006781	0.002611	0.04564	0.2818	0.004082														0.07322	0.004295	0.0001447	0.1806			0.03555	0.4931	9.865e-05	0.5616	0.1483	0.03542
P = 10.0, T = 1427, for: liq spn ol	10	1426.79				0.05582	0.1911	0.06948		0.01026	0.305	0.1814	0.0128	0.01214	0.006586	0.002237	0.04362	0.2939	0.003927														0.0709	0.004052	0.0001314	0.1777			0.0375	0.5093	9.643e-05	0.5654	0.1471	0.03622
P = 10.0, T = 1453, for: liq ol	10	1452.58				0.05714	0.2036	0.06746		0.01655	0.2965	0.1792	0.01267	0.01179	0.006395	0.001817	0.03929	0.2961	0.003676														0.06843	0.003911	0.0001209
P = 10.0, T = 1479, for: liq ol	10	1478.75				0.05868	0.2183	0.06596		0.01618	0.2902	0.1752	0.01238	0.01152	0.006253	0.001457	0.03569	0.3022	0.003474														0.06576	0.0038	0.0001115
P = 10.0, T = 1503, for: liq ol	10	1502.5				0.05993	0.2326	0.06452		0.01583	0.2841	0.1714	0.01211	0.01127	0.006117	0.00119	0.03237	0.3065	0.003289														0.0633	0.0037	0.0001033
P = 10.0, T = 1524, for: liq ol	10	1524.14				0.06095	0.2464	0.06315		0.01549	0.2783	0.1677	0.01186	0.01103	0.005986	0.0009885	0.02933	0.3092	0.003118														0.06103	0.00361	9.623e-05
P = 20.0, T = 1361, for: liq spn ol opx cpx with liq = 0	20	1360.76				0.05054	0.1197	0.2139		0.0008837	0.2786	0.1419	0.01631	0.004633	0.05507	0.002933	0.09007	0.1472	0.03034					0.118	0.1444	0.5744	0.0779	-0.03674	0.01182	0.005539	0.01365	0.007422	0.1175	0.006037	0.0003192	0.1701			0.01357	0.07506	3.605e-05	0.4477	0.1105	0.02246
P = 20.0, T = 1368, for: liq spn ol opx cpx	20	1367.64				0.05191	0.1235	0.2056		0.0009707	0.2897	0.1474	0.01632	0.005117	0.04382	0.003013	0.08668	0.1491	0.02405					0.1165	0.1493	0.5752	0.07272	-0.03619	0.01147	0.0058	0.01427	0.005782	0.1163	0.006269	0.0003269	0.1692			0.0135	0.08049	4.325e-05	0.4489	0.1106	0.02232
P = 20.0, T = 1374, for: liq spn ol opx cpx	20	1373.53				0.053	0.127	0.1962		0.00106	0.2996	0.1524	0.01625	0.005607	0.03613	0.003084	0.08272	0.1511	0.01977					0.1149	0.1535	0.5765	0.06767	-0.03558	0.01109	0.006065	0.01488	0.004692	0.1149	0.006472	0.0003328	0.1682			0.01342	0.08626	5.074e-05	0.4505	0.1107	0.02216
P = 20.0, T = 1379, for: liq spn ol opx cpx	20	1378.74				0.05386	0.1302	0.1864		0.001154	0.3085	0.1568	0.01612	0.006098	0.03062	0.003146	0.07857	0.1529	0.01671					0.1132	0.1571	0.578	0.0629	-0.03493	0.0107	0.006337	0.01549	0.003927	0.1134	0.006653	0.0003371	0.1671			0.01334	0.0924	5.84e-05	0.4525	0.1108	0.02198
P = 20.0, T = 1383, for: liq spn ol opx cpx	20	1383.41				0.05453	0.1333	0.1767		0.001252	0.3167	0.1607	0.01595	0.006587	0.0265	0.003199	0.07445	0.1548	0.01443					0.1115	0.1602	0.58	0.05848	-0.03426	0.0103	0.006617	0.01609	0.003364	0.1118	0.006816	0.0003403	0.1659			0.01326	0.09893	6.611e-05	0.4546	0.1108	0.02179
P = 20.0, T = 1388, for: liq spn ol opx cpx	20	1387.67				0.05504	0.1361	0.1674		0.001356	0.3241	0.1641	0.01575	0.007073	0.02333	0.003243	0.07049	0.1566	0.01268					0.1097	0.1628	0.5823	0.05445	-0.03357	0.009899	0.006906	0.0167	0.002936	0.1102	0.006963	0.0003423	0.1647			0.01318	0.1059	7.379e-05	0.457	0.1109	0.02161
P = 20.0, T = 1392, for: liq spn ol opx cpx	20	1391.56				0.0554	0.1387	0.1585		0.001465	0.331	0.1671	0.01551	0.007557	0.02082	0.003278	0.06675	0.1584	0.01129					0.1079	0.1649	0.5851	0.0508	-0.03287	0.009498	0.007203	0.01731	0.0026	0.1085	0.007096	0.0003434	0.1636			0.01312	0.1132	8.136e-05	0.4596	0.111	0.02143
P = 20.0, T = 1395, for: liq spn ol opx cpx	20	1395.16				0.05564	0.1412	0.1503		0.001581	0.3373	0.1698	0.01526	0.008039	0.01878	0.003305	0.06325	0.1602	0.01017					0.1061	0.1665	0.5883	0.04752	-0.03216	0.009097	0.007509	0.01794	0.002331	0.1069	0.007216	0.0003437	0.1624			0.01307	0.1211	8.882e-05	0.4624	0.1112	0.02126
P = 20.0, T = 1398, for: liq spn ol opx cpx	20	1398.5				0.05576	0.1436	0.1427		0.001705	0.3431	0.172	0.01498	0.008524	0.01709	0.003324	0.06002	0.162	0.009247					0.1043	0.1677	0.5919	0.04456	-0.03144	0.008697	0.007821	0.0186	0.002111	0.1052	0.007325	0.0003434	0.1614			0.01304	0.1294	9.618e-05	0.4654	0.1114	0.0211
P = 20.0, T = 1402, for: liq spn ol opx cpx	20	1401.62				0.05579	0.1458	0.1356		0.001836	0.3484	0.1739	0.01469	0.009015	0.01568	0.003335	0.05704	0.1638	0.008473					0.1025	0.1685	0.5961	0.0419	-0.03071	0.008296	0.008137	0.01929	0.001928	0.1035	0.007424	0.0003424	0.1604			0.01302	0.1382	0.0001035	0.4686	0.1116	0.02095
P = 20.0, T = 1405, for: liq spn ol opx cpx	20	1404.55				0.05574	0.1479	0.1291		0.001976	0.3534	0.1754	0.01439	0.009519	0.01449	0.003338	0.05431	0.1655	0.007816					0.1006	0.169	0.601	0.03952	-0.02995	0.007893	0.008454	0.02003	0.001774	0.1018	0.007515	0.000341	0.1594			0.01302	0.1475	0.0001108	0.4719	0.112	0.02082
P = 20.0, T = 1407, for: liq spn ol opx cpx	20	1407.33				0.05561	0.1498	0.1231		0.002125	0.358	0.1766	0.01408	0.01004	0.01346	0.003333	0.0518	0.1673	0.007254					0.09882	0.1692	0.6068	0.03738	-0.02918	0.007485	0.008765	0.02086	0.001643	0.1001	0.007598	0.0003391	0.1586			0.01305	0.1573	0.0001184	0.4754	0.1124	0.0207
P = 20.0, T = 1410, for: liq spn ol opx cpx	20	1409.97				0.05543	0.1517	0.1176		0.002284	0.3622	0.1775	0.01376	0.01059	0.01256	0.003321	0.04951	0.1691	0.006766					0.09701	0.1691	0.6137	0.03544	-0.02838	0.007069	0.009062	0.02178	0.001529	0.0984	0.007674	0.0003369	0.1579			0.01309	0.1676	0.0001263	0.479	0.1128	0.02059
P = 20.0, T = 1413, for: liq spn ol opx cpx	20	1412.51				0.05519	0.1535	0.1126		0.002454	0.3662	0.1781	0.01343	0.01118	0.01178	0.003301	0.04742	0.171	0.006341					0.09519	0.1687	0.6221	0.03367	-0.02753	0.006638	0.00933	0.02286	0.00143	0.09675	0.007742	0.0003344	0.1573			0.01316	0.1785	0.0001349	0.4828	0.1134	0.0205
P = 20.0, T = 1415, for: liq spn ol opx cpx	20	1414.96				0.05492	0.1552	0.1079		0.002634	0.3698	0.1783	0.01309	0.01184	0.0111	0.003273	0.04552	0.1728	0.005968					0.09337	0.1683	0.6328	0.03205	-0.0266	0.006185	0.009548	0.02419	0.001342	0.09512	0.007803	0.0003315	0.1569			0.01324	0.1898	0.0001448	0.4867	0.114	0.02041
P = 20.0, T = 1417, for: liq spn ol opx cpx	20	1417.36				0.05461	0.1569	0.1037		0.002826	0.373	0.1783	0.01274	0.0126	0.01049	0.003238	0.04379	0.1748	0.005638					0.09153	0.168	0.6468	0.03053	-0.02555	0.005696	0.009679	0.02589	0.001261	0.09351	0.007854	0.0003281	0.1565			0.01332	0.2015	0.0001571	0.4907	0.1147	0.02032
P = 20.0, T = 1420, for: liq spn ol opx cpx	20	1419.76				0.05428	0.1585	0.09993		0.003028	0.3758	0.1781	0.01237	0.01356	0.00995	0.003194	0.04226	0.1768	0.005347					0.08963	0.168	0.666	0.02905	-0.02429	0.005148	0.009665	0.02828	0.001185	0.09193	0.007888	0.0003241	0.1561			0.0134	0.2135	0.0001741	0.4948	0.1154	0.0202
P = 20.0, T = 1422, for: liq spn ol opx cpx	20	1422.3				0.05396	0.1602	0.09651		0.00324	0.3775	0.1777	0.01197	0.01491	0.009472	0.003137	0.04092	0.1791	0.005092					0.08758	0.1692	0.6937	0.02752	-0.02264	0.00451	0.009408	0.03192	0.001109	0.09037	0.007887	0.0003187	0.1558			0.01345	0.2256	0.0002016	0.499	0.1162	0.02002
P = 20.0, T = 1430, for: liq spn ol opx	20	1429.65				0.05433	0.1646	0.09288		0.003627	0.3734	0.1782	0.0119	0.01546	0.009035	0.002956	0.03983	0.1863	0.004875														0.08844	0.007585	0.0002994	0.1562			0.01415	0.245	0.0002047	0.5038	0.1176	0.0206
P = 20.0, T = 1440, for: liq spn ol opx	20	1440.45				0.05518	0.1711	0.08916		0.004179	0.3653	0.179	0.01206	0.01501	0.008638	0.002693	0.03888	0.1975	0.004686														0.08623	0.007099	0.0002721	0.1568			0.01546	0.2698	0.0001812	0.5092	0.1195	0.02182
P = 20.0, T = 1451, for: liq spn ol opx	20	1451.11				0.05598	0.1779	0.08578		0.004772	0.3568	0.1794	0.01218	0.01457	0.008283	0.00244	0.03799	0.2091	0.004516														0.08401	0.006631	0.0002468	0.1572			0.01685	0.2943	0.0001616	0.5145	0.1211	0.02305
P = 20.0, T = 1461, for: liq spn ol opx	20	1461.47				0.05669	0.1847	0.0827		0.005397	0.3482	0.1794	0.01226	0.01414	0.007961	0.002203	0.03715	0.2211	0.00436														0.08181	0.00619	0.0002236	0.1574			0.01832	0.318	0.0001452	0.5198	0.1225	0.02427
P = 20.0, T = 1471, for: liq spn ol opx	20	1471.43				0.05732	0.1916	0.07987		0.006047	0.3397	0.179	0.01231	0.01373	0.007669	0.001986	0.03634	0.2333	0.004217														0.07963	0.00578	0.0002026	0.1573			0.01985	0.3407	0.0001316	0.5249	0.1237	0.02547
P = 20.0, T = 1481, for: liq spn ol opx	20	1480.94				0.05786	0.1986	0.07725		0.006715	0.3313	0.1782	0.01233	0.01334	0.007401	0.001787	0.03557	0.2456	0.004084														0.0775	0.005401	0.0001837	0.1569			0.02143	0.3625	0.0001201	0.5298	0.1246	0.02665
P = 20.0, T = 1490, for: liq spn ol opx	20	1489.96				0.0583	0.2054	0.07482		0.007393	0.323	0.1772	0.01232	0.01297	0.007154	0.001609	0.03482	0.2579	0.003959														0.07542	0.005053	0.0001668	0.1562			0.02306	0.3833	0.0001104	0.5347	0.1252	0.02778
P = 20.0, T = 1498, for: liq spn ol opx	20	1498.48				0.05865	0.2122	0.07257		0.008077	0.315	0.1759	0.01228	0.01261	0.006925	0.001448	0.03409	0.27	0.003842														0.07339	0.004734	0.0001517	0.1554			0.02472	0.4029	0.0001021	0.5394	0.1256	0.02888
P = 20.0, T = 1507, for: liq spn ol opx	20	1506.52				0.05891	0.2189	0.07046		0.008761	0.3073	0.1744	0.01222	0.01227	0.006713	0.001305	0.03339	0.2821	0.003732														0.07143	0.004442	0.0001382	0.1544			0.02641	0.4216	9.504e-05	0.544	0.1258	0.02993
P = 20.0, T = 1514, for: liq spn ol opx	20	1514.08				0.05909	0.2255	0.06849		0.00944	0.2998	0.1728	0.01215	0.01194	0.006514	0.001178	0.0327	0.2939	0.003629														0.06953	0.004174	0.0001262	0.1532			0.02812	0.4392	8.891e-05	0.5485	0.1258	0.03094
P = 20.0, T = 1521, for: liq spn ol opx	20	1521.19				0.05919	0.2319	0.06664		0.01011	0.2926	0.171	0.01206	0.01163	0.006328	0.001065	0.03204	0.3056	0.00353														0.06769	0.003929	0.0001155	0.1519			0.02984	0.4559	8.357e-05	0.5529	0.1256	0.03189
P = 20.0, T = 1528, for: liq spn ol opx	20	1527.87				0.05922	0.2382	0.06489		0.01077	0.2857	0.1691	0.01196	0.01134	0.006154	0.0009637	0.03139	0.3169	0.003437														0.06593	0.003705	0.0001059	0.1505			0.03157	0.4716	7.888e-05	0.5571	0.1253	0.0328
P = 20.0, T = 1546, for: liq spn ol	20	1546.27				0.05995	0.2496	0.06338		0.01162	0.2794	0.1663	0.01176	0.01107	0.006008	0.0008184	0.02891	0.3199	0.003279														0.06388	0.003585	9.844e-05	0.1466			0.03237	0.481	8.388e-05	0.5596	0.1229	0.03305
P = 30.0, T = 1477, for: liq g ol cpx with liq = 0	30	1477.11				0.06437	0.16	0.1601		0.001542	0.3109	0.1148	0.01983	0.01119	0.06571	0.000963	0.0424	0.1546	0.03265					0.1072	0.1052	0.4978	0.1116	-0.03197	0.01573	0.008615	0.01646	0.01058	0.1167	0.007036	0.0003433										0.1561	0.1497	0.01111	0.03995	0.006462
P = 30.0, T = 1484, for: liq g ol cpx	30	1484.08				0.06594	0.1655	0.1547		0.001671	0.3212	0.1195	0.02039	0.01112	0.04939	0.0009916	0.04191	0.1593	0.02461					0.1056	0.1092	0.5162	0.104	-0.03124	0.01491	0.008547	0.01621	0.007618	0.115	0.00718	0.0003446										0.1536	0.1501	0.01131	0.04217	0.006543
P = 30.0, T = 1489, for: liq g ol cpx	30	1489.27				0.06684	0.1698	0.1486		0.001792	0.3288	0.1231	0.02069	0.01098	0.03928	0.001013	0.04102	0.1634	0.01963					0.1039	0.1121	0.5336	0.0971	-0.03043	0.01408	0.008499	0.016	0.005867	0.1132	0.007268	0.0003432										0.1511	0.1502	0.01137	0.04436	0.006574
P = 30.0, T = 1493, for: liq g ol cpx	30	1493.46				0.06733	0.1736	0.1426		0.001911	0.3347	0.126	0.02081	0.01081	0.03253	0.00103	0.03998	0.1672	0.01631					0.1022	0.1144	0.5505	0.09078	-0.02958	0.01325	0.008468	0.01584	0.004727	0.1114	0.007325	0.0003402										0.1485	0.1499	0.01135	0.04658	0.006573
P = 30.0, T = 1497, for: liq g ol cpx	30	1497.03				0.06755	0.1768	0.1368		0.00203	0.3394	0.1284	0.02078	0.01062	0.02774	0.001043	0.0389	0.1709	0.01394					0.1004	0.1163	0.5672	0.085	-0.02871	0.01244	0.008449	0.01572	0.00393	0.1095	0.007359	0.0003362										0.1459	0.1495	0.01125	0.04886	0.006552
P = 30.0, T = 1500, for: liq g ol cpx	30	1500.2				0.06759	0.1798	0.1313		0.002153	0.3434	0.1306	0.02066	0.01042	0.02417	0.001054	0.03783	0.1744	0.01218					0.09866	0.1179	0.5837	0.07971	-0.02782	0.01165	0.008438	0.01564	0.003342	0.1077	0.007376	0.0003313										0.1433	0.1488	0.0111	0.05122	0.006518
P = 30.0, T = 1503, for: liq g ol cpx	30	1503.08				0.06749	0.1826	0.1262		0.00228	0.3467	0.1325	0.02045	0.01021	0.02141	0.001063	0.0368	0.1778	0.01082					0.09687	0.1192	0.6003	0.07483	-0.02691	0.01088	0.008435	0.0156	0.002891	0.1058	0.007378	0.0003259										0.1407	0.148	0.0109	0.05368	0.006475
P = 30.0, T = 1506, for: liq g ol cpx	30	1505.77				0.0673	0.1852	0.1214		0.002413	0.3494	0.1343	0.02019	0.01001	0.01922	0.001069	0.03582	0.1812	0.009733					0.09508	0.1204	0.6171	0.07031	-0.02597	0.01014	0.008435	0.01561	0.002533	0.1039	0.007367	0.00032										0.1381	0.147	0.01067	0.05625	0.006425
P = 30.0, T = 1508, for: liq g ol cpx	30	1508.33				0.06703	0.1877	0.117		0.002554	0.3516	0.136	0.01988	0.009809	0.01744	0.001074	0.0349	0.1846	0.008853					0.09328	0.1214	0.6341	0.0661	-0.02503	0.009428	0.008439	0.01566	0.002242	0.1021	0.007343	0.0003135										0.1355	0.1457	0.01042	0.05895	0.00637
P = 30.0, T = 1511, for: liq g ol cpx	30	1510.81				0.06672	0.1902	0.1129		0.002703	0.3533	0.1376	0.01954	0.009622	0.01597	0.001078	0.03404	0.1881	0.008125					0.09149	0.1222	0.6513	0.06218	-0.02406	0.008747	0.008445	0.01575	0.002	0.1002	0.007305	0.0003066										0.133	0.1442	0.01014	0.0618	0.006314
P = 30.0, T = 1513, for: liq g ol cpx	30	1513.26				0.06637	0.1926	0.109		0.002862	0.3546	0.1391	0.01917	0.009449	0.01473	0.001079	0.03323	0.1916	0.007512					0.08969	0.1229	0.6687	0.0585	-0.02308	0.008098	0.008453	0.01588	0.001796	0.09844	0.007252	0.0002991										0.1304	0.1425	0.009836	0.06481	0.006255
P = 30.0, T = 1516, for: liq g ol cpx	30	1515.7				0.06601	0.1951	0.1054		0.003033	0.3553	0.1406	0.01879	0.009292	0.01367	0.001079	0.03249	0.1953	0.006991					0.0879	0.1234	0.6863	0.05504	-0.02208	0.007483	0.008465	0.01604	0.001621	0.09665	0.007184	0.0002912										0.1279	0.1404	0.009518	0.06801	0.006197
P = 30.0, T = 1518, for: liq g ol cpx	30	1518.19				0.06564	0.1976	0.102		0.003219	0.3554	0.1421	0.01839	0.009153	0.01276	0.001076	0.0318	0.1991	0.006543					0.08611	0.1239	0.7041	0.05178	-0.02108	0.006903	0.008484	0.01625	0.001469	0.09489	0.007098	0.0002827										0.1253	0.138	0.009185	0.07141	0.006139
P = 30.0, T = 1520, for: liq g ol opx cpx	30	1520.38				0.06518	0.1998	0.09924		0.003386	0.3556	0.1433	0.01773	0.009234	0.01198	0.001074	0.03119	0.2024	0.006156					0.08443	0.1247	0.7181	0.04917	-0.0202	0.006342	0.008515	0.01669	0.001347	0.09321	0.00703	0.0002753										0.1229	0.136	0.008751	0.0744	0.006151
P = 30.0, T = 1522, for: liq g ol opx cpx	30	1521.77				0.06456	0.2012	0.09744		0.003489	0.3567	0.1442	0.01661	0.009782	0.01133	0.001078	0.03067	0.2039	0.005819					0.08296	0.1264	0.7248	0.04765	-0.01959	0.005795	0.008539	0.01766	0.001261	0.09171	0.007026	0.000271										0.1209	0.1355	0.008172	0.07611	0.006317
P = 30.0, T = 1523, for: liq g ol opx cpx	30	1523.15				0.06393	0.2027	0.09571		0.003589	0.3575	0.145	0.0156	0.01042	0.01075	0.001081	0.03017	0.2055	0.005518					0.08151	0.1284	0.7319	0.04618	-0.01897	0.005297	0.008538	0.01878	0.001183	0.09022	0.007013	0.0002664										0.119	0.1349	0.007641	0.07771	0.006504
P = 30.0, T = 1525, for: liq g ol opx cpx	30	1524.54				0.0633	0.2041	0.09405		0.003686	0.358	0.1458	0.01469	0.01117	0.01023	0.001084	0.02969	0.207	0.005247					0.08007	0.1306	0.7398	0.04475	-0.01832	0.004841	0.008508	0.02011	0.001112	0.08876	0.006988	0.0002614										0.117	0.134	0.007152	0.0792	0.006714
P = 30.0, T = 1526, for: liq g ol opx cpx	30	1525.96				0.06268	0.2056	0.09243		0.00378	0.3579	0.1467	0.01385	0.01206	0.009751	0.001085	0.02923	0.2086	0.005004					0.07864	0.1332	0.7487	0.04333	-0.01763	0.00442	0.008445	0.02167	0.001047	0.08733	0.00695	0.0002561										0.115	0.1328	0.006696	0.08054	0.006951
P = 30.0, T = 1527, for: liq g ol opx cpx	30	1527.47				0.06207	0.2072	0.09086		0.003871	0.3573	0.1476	0.01308	0.01314	0.009321	0.001085	0.02879	0.2104	0.004784					0.0772	0.1364	0.7586	0.04191	-0.0169	0.004028	0.008346	0.02355	0.0009871	0.08591	0.006893	0.0002501										0.1131	0.1312	0.006268	0.08173	0.007219
P = 30.0, T = 1529, for: liq g ol opx cpx	30	1529.13				0.06149	0.2088	0.08932		0.003962	0.356	0.1487	0.01238	0.01444	0.008928	0.001083	0.02838	0.2122	0.004584					0.07575	0.1402	0.77	0.04045	-0.01611	0.003662	0.008209	0.0258	0.0009302	0.0845	0.006812	0.0002433										0.1111	0.1291	0.005861	0.08275	0.007521
P = 30.0, T = 1534, for: liq g ol opx	30	1534.08				0.06148	0.2131	0.08633		0.004357	0.3504	0.152	0.01216	0.01444	0.008545	0.001064	0.02757	0.2172	0.004393														0.08284	0.006548	0.0002291										0.1082	0.1223	0.005497	0.08829	0.007407
P = 30.0, T = 1540, for: liq g ol opx	30	1539.94				0.06158	0.2181	0.08316		0.004909	0.3436	0.1556	0.01206	0.01405	0.00819	0.001037	0.02671	0.223	0.004217														0.08113	0.006242	0.0002137										0.1052	0.1147	0.005171	0.09611	0.007187
P = 30.0, T = 1546, for: liq g ol opx	30	1545.82				0.06165	0.2232	0.08023		0.005558	0.3366	0.1588	0.01195	0.01368	0.007868	0.001006	0.0259	0.2289	0.004056														0.07943	0.005945	0.000199										0.1023	0.1076	0.004876	0.1053	0.006987
P = 30.0, T = 1552, for: liq g ol opx	30	1551.75				0.06168	0.2284	0.07752		0.006323	0.3296	0.1618	0.01184	0.01334	0.007574	0.0009693	0.02514	0.2349	0.003908														0.07774	0.005656	0.0001851										0.09948	0.1011	0.004613	0.116	0.006806
P = 30.0, T = 1558, for: liq g ol opx	30	1557.74				0.06168	0.2336	0.075		0.007227	0.3224	0.1642	0.01174	0.013	0.007303	0.0009282	0.02442	0.2411	0.003772														0.07607	0.005377	0.000172										0.09673	0.09517	0.004378	0.1286	0.006643
P = 30.0, T = 1564, for: liq g ol opx	30	1563.82				0.06165	0.2388	0.07265		0.008295	0.3153	0.1662	0.01163	0.01269	0.007054	0.0008828	0.02374	0.2475	0.003646														0.07441	0.005109	0.0001596										0.09406	0.08972	0.00417	0.1433	0.006496
P = 30.0, T = 1571, for: liq ol opx	30	1570.69				0.06167	0.2448	0.07058		0.009151	0.308	0.1663	0.01159	0.01235	0.006829	0.0008168	0.02332	0.2564	0.003539														0.07262	0.004826	0.0001469
P = 30.0, T = 1578, for: liq ol opx	30	1577.63				0.06166	0.2509	0.06868		0.009899	0.3007	0.1656	0.01157	0.01203	0.006622	0.0007483	0.023	0.2664	0.003443														0.07082	0.004552	0.0001349
P = 30.0, T = 1584, for: liq ol opx	30	1584.28				0.06161	0.2569	0.06689		0.01068	0.2937	0.1647	0.01154	0.01172	0.006428	0.0006853	0.02267	0.2762	0.003352														0.06907	0.004298	0.0001241
P = 30.0, T = 1591, for: liq ol opx	30	1590.65				0.0615	0.2628	0.0652		0.01149	0.2869	0.1636	0.01149	0.01142	0.006246	0.0006276	0.02234	0.2858	0.003265														0.06738	0.004063	0.0001143
P = 30.0, T = 1597, for: liq ol opx	30	1596.75				0.06134	0.2686	0.06361		0.01233	0.2803	0.1624	0.01143	0.01114	0.006075	0.000575	0.02201	0.2953	0.003183														0.06574	0.003845	0.0001054
P = 30.0, T = 1603, for: liq ol opx	30	1602.57				0.06114	0.2743	0.0621		0.01318	0.274	0.1611	0.01135	0.01087	0.005914	0.0005271	0.02168	0.3047	0.003104														0.06415	0.003643	9.732e-05
P = 30.0, T = 1608, for: liq ol opx	30	1608.12				0.0609	0.2798	0.06067		0.01406	0.2679	0.1597	0.01128	0.01061	0.005762	0.0004835	0.02136	0.3138	0.003029														0.06262	0.003456	9.002e-05
P = 30.0, T = 1618, for: liq ol	30	1617.77				0.06092	0.2875	0.05936		0.01456	0.2622	0.1577	0.01114	0.01037	0.005627	0.0004329	0.02046	0.3191	0.002936														0.06103	0.003315	8.387e-05
[truncated: 129 more columns]

## Sheet: basalt - KR4003 50-50
Run	Pressure, temperature and mineral composition
conditions	P(kbar)	T(°C)	ct(L)	jd(L)	di(L)	fa(L)	fo(L)	ne(L)	hm(L)	ek(L)	wo(L)	sl(L)	hm(L)	ti(L)	kj(L)	yan(L)	yab(L)	yen(L)	ykf(L)	yct(L)	ca(pl)	k(pl)	y(pl)	x(cpx)	y(cpx)	o(cpx)	n(cpx)	Q(cpx)	f(cpx)	cr(cpx)	t(cpx)	k(cpx)	x(ol)	c(ol)	Q(ol)	x(sp)	f(sp)	cr(sp)	y(sp)	c(sp)	t(sp)	Q1(sp)	Q2(sp)	Q3(sp)	x(g)	c(g)	f(g)	cr(g)	t(g)
P = 10.0, T = 1197, for: liq pl spn ol opx cpx with liq = 0	10	1196.93				0.03846	0.07253	0.2977		0.0004029	0.2242	0.1291	0.0144	0.009746	0.04235	0.008289	0.1962	0.1205	0.02678		0.5893	0.003718	0.1632	0.1493	0.133	0.4557	0.08341	-0.05184	0.0137	0.00434	0.02647	0.007584	0.1456	0.005094	0.0003611	0.2129			0.01102	0.06256	0.0002029	0.4617	0.1313	0.01824
P = 10.0, T = 1201, for: liq pl spn ol opx cpx	10	1200.82				0.03894	0.0738	0.2973		0.000406	0.2293	0.1325	0.0136	0.009843	0.03434	0.008407	0.196	0.1213	0.02165		0.5981	0.002878	0.1621	0.1479	0.1355	0.4534	0.0813	-0.05154	0.0129	0.004299	0.02611	0.006013	0.1442	0.005191	0.0003641	0.21			0.01022	0.06049	0.0002103	0.4623	0.1301	0.0171
P = 10.0, T = 1204, for: liq pl spn ol opx cpx	10	1203.97				0.03928	0.07492	0.296		0.0004046	0.2336	0.1354	0.01279	0.009914	0.02874	0.008521	0.1951	0.122	0.01806		0.6064	0.002313	0.1608	0.1465	0.1375	0.4502	0.07926	-0.05121	0.01214	0.004237	0.02568	0.004939	0.1428	0.005269	0.0003658	0.207			0.009444	0.05787	0.0002163	0.463	0.1288	0.01596
P = 10.0, T = 1207, for: liq pl spn ol opx cpx	10	1206.63				0.03951	0.07595	0.2942		0.0004	0.2374	0.1381	0.01201	0.009968	0.02463	0.008631	0.1938	0.1228	0.01545		0.6141	0.001911	0.1594	0.145	0.1392	0.4462	0.0773	-0.05085	0.01143	0.00416	0.02519	0.004166	0.1414	0.005333	0.0003664	0.2038			0.00871	0.05495	0.0002216	0.4637	0.1273	0.01487
P = 10.0, T = 1209, for: liq pl spn ol opx cpx	10	1208.97				0.03968	0.07691	0.2921		0.0003933	0.2408	0.1406	0.01127	0.01001	0.0215	0.008737	0.1923	0.1235	0.01346		0.6215	0.001614	0.1579	0.1434	0.1406	0.4414	0.07545	-0.05047	0.01079	0.004075	0.02466	0.003588	0.1399	0.005387	0.0003664	0.2005			0.008035	0.05188	0.0002263	0.4644	0.1258	0.01385
P = 10.0, T = 1211, for: liq pl spn ol opx cpx	10	1211.05				0.03979	0.07781	0.2898		0.0003851	0.2439	0.1429	0.01058	0.01004	0.01905	0.008839	0.1907	0.1241	0.01191		0.6285	0.001386	0.1565	0.1419	0.1418	0.4361	0.07371	-0.05008	0.01021	0.003985	0.02408	0.003141	0.1384	0.005435	0.0003658	0.1972			0.007421	0.04875	0.0002304	0.465	0.1242	0.01291
P = 10.0, T = 1213, for: liq pl spn ol opx cpx	10	1212.93				0.03985	0.07867	0.2874		0.000376	0.2467	0.145	0.009934	0.01006	0.01709	0.008935	0.189	0.1248	0.01067		0.6351	0.001207	0.155	0.1403	0.1428	0.4302	0.07207	-0.04966	0.009685	0.003893	0.02346	0.002786	0.1369	0.005477	0.0003648	0.1939			0.006866	0.04566	0.0002339	0.4655	0.1225	0.01206
P = 10.0, T = 1215, for: liq pl spn ol opx cpx	10	1214.66				0.03987	0.07948	0.2851		0.0003662	0.2494	0.147	0.009342	0.01006	0.01547	0.009027	0.1872	0.1255	0.009647		0.6413	0.001063	0.1536	0.1386	0.1436	0.424	0.07052	-0.04923	0.009207	0.0038	0.0228	0.002497	0.1354	0.005514	0.0003635	0.1907			0.006366	0.04265	0.0002365	0.466	0.1209	0.01127
P = 10.0, T = 1221, for: liq spn ol opx cpx	10	1220.79				0.04089	0.08197	0.2719		0.0003937	0.2584	0.1528	0.009402	0.01059	0.01427	0.009184	0.1775	0.1269	0.00887					0.1368	0.1482	0.4231	0.06519	-0.04849	0.009072	0.003923	0.0229	0.002259	0.1337	0.005679	0.0003688	0.1884			0.006355	0.04447	0.0002602	0.4663	0.1201	0.01125
P = 10.0, T = 1227, for: liq spn ol opx cpx	10	1227.23				0.04197	0.08466	0.2575		0.0004299	0.268	0.159	0.009551	0.01119	0.01325	0.009336	0.1671	0.1285	0.008207					0.135	0.1529	0.4232	0.05979	-0.04771	0.008994	0.004099	0.02311	0.002057	0.1319	0.005853	0.0003741	0.1863			0.006422	0.04739	0.0002863	0.4668	0.1193	0.01135
P = 10.0, T = 1233, for: liq spn ol opx cpx	10	1233.13				0.0429	0.08723	0.244		0.0004681	0.277	0.1648	0.009672	0.01173	0.01236	0.009468	0.1574	0.13	0.007626					0.1331	0.1569	0.4231	0.05504	-0.04693	0.008912	0.004289	0.02328	0.001883	0.1301	0.006013	0.0003781	0.1841			0.006482	0.05057	0.0003103	0.4676	0.1186	0.01144
P = 10.0, T = 1239, for: liq spn ol opx cpx	10	1238.53				0.04369	0.08966	0.2315		0.0005085	0.2855	0.1701	0.009766	0.01224	0.01157	0.009582	0.1484	0.1315	0.007115					0.1311	0.1604	0.4228	0.05085	-0.04616	0.008829	0.004496	0.02342	0.001734	0.1282	0.006157	0.0003809	0.1819			0.006539	0.05403	0.000332	0.4685	0.1179	0.01152
P = 10.0, T = 1243, for: liq spn ol opx cpx	10	1243.48				0.04435	0.09195	0.2198		0.0005514	0.2933	0.175	0.009837	0.01272	0.01086	0.009678	0.1402	0.1329	0.006661					0.1291	0.1634	0.4223	0.04717	-0.0454	0.008746	0.004721	0.02352	0.001605	0.1262	0.006289	0.0003827	0.1797			0.006594	0.05784	0.0003515	0.4697	0.1172	0.01159
P = 10.0, T = 1248, for: liq spn ol opx cpx	10	1248.04				0.04488	0.09413	0.2091		0.0005972	0.3005	0.1795	0.009887	0.01317	0.01023	0.009756	0.1327	0.1343	0.006257					0.1271	0.1658	0.4215	0.04392	-0.04464	0.008663	0.004967	0.02359	0.001493	0.1242	0.006409	0.0003836	0.1776			0.00665	0.06203	0.0003687	0.471	0.1166	0.01167
P = 10.0, T = 1252, for: liq spn ol opx cpx	10	1252.24				0.04531	0.09618	0.1992		0.0006466	0.3072	0.1836	0.009919	0.0136	0.009669	0.009819	0.1259	0.1357	0.005896					0.1251	0.1678	0.4203	0.04106	-0.0439	0.008583	0.005239	0.02362	0.001394	0.1223	0.006518	0.0003837	0.1756			0.00671	0.06668	0.0003838	0.4726	0.1161	0.01174
P = 10.0, T = 1256, for: liq spn ol opx cpx	10	1256.15				0.04564	0.09812	0.19		0.0007001	0.3135	0.1873	0.009935	0.01401	0.009161	0.009865	0.1196	0.1371	0.005571					0.123	0.1694	0.4186	0.03852	-0.04316	0.008506	0.005541	0.0236	0.001308	0.1203	0.006619	0.0003833	0.1737			0.006776	0.07186	0.0003968	0.4743	0.1156	0.01181
P = 10.0, T = 1260, for: liq spn ol opx cpx	10	1259.79				0.04589	0.09997	0.1815		0.0007586	0.3193	0.1905	0.009937	0.01441	0.008701	0.009895	0.1138	0.1384	0.005278					0.121	0.1704	0.4163	0.03628	-0.04242	0.008434	0.005879	0.02352	0.001232	0.1184	0.006711	0.0003822	0.172			0.00685	0.07764	0.0004078	0.4763	0.1153	0.01189
P = 10.0, T = 1263, for: liq spn ol opx cpx	10	1263.22				0.04606	0.1017	0.1737		0.0008231	0.3248	0.1934	0.009926	0.0148	0.008283	0.009909	0.1085	0.1398	0.005012					0.1189	0.1711	0.4133	0.03428	-0.04168	0.008369	0.00626	0.02336	0.001165	0.1164	0.006798	0.0003808	0.1705			0.006935	0.08414	0.0004165	0.4785	0.1152	0.01198
P = 10.0, T = 1266, for: liq spn ol opx cpx	10	1266.46				0.04616	0.1034	0.1664		0.0008948	0.3299	0.196	0.009904	0.01518	0.007902	0.009906	0.1037	0.1411	0.004771					0.1168	0.1712	0.4093	0.0325	-0.04094	0.008313	0.006693	0.02311	0.001106	0.1145	0.006879	0.000379	0.1691			0.007035	0.09144	0.0004229	0.4809	0.1152	0.01209
P = 10.0, T = 1270, for: liq spn ol opx cpx	10	1269.57				0.04621	0.105	0.1597		0.000975	0.3347	0.1982	0.009873	0.01555	0.007553	0.009885	0.0992	0.1425	0.004551					0.1147	0.1708	0.4042	0.03091	-0.04019	0.008268	0.007188	0.02274	0.001053	0.1126	0.006956	0.000377	0.1681			0.007155	0.09968	0.0004266	0.4836	0.1154	0.01221
P = 10.0, T = 1273, for: liq spn ol opx cpx	10	1272.58				0.04621	0.1066	0.1535		0.001066	0.3393	0.2	0.009834	0.01589	0.007233	0.009844	0.09507	0.1439	0.004349					0.1125	0.1698	0.3979	0.0295	-0.03942	0.008236	0.007759	0.02222	0.001007	0.1107	0.007031	0.0003747	0.1673			0.007299	0.109	0.0004269	0.4865	0.1158	0.01236
P = 10.0, T = 1276, for: liq spn ol opx cpx	10	1275.53				0.04616	0.1081	0.1477		0.001169	0.3438	0.2014	0.009791	0.01621	0.006938	0.009781	0.09125	0.1454	0.004164					0.1102	0.1682	0.3903	0.02823	-0.03863	0.008216	0.008416	0.02154	0.0009655	0.1088	0.007105	0.0003723	0.1668			0.007475	0.1195	0.000423	0.4898	0.1165	0.01254
P = 10.0, T = 1278, for: liq spn ol opx cpx	10	1278.46				0.04609	0.1096	0.1423		0.001287	0.3481	0.2025	0.009746	0.01647	0.006665	0.009694	0.08771	0.1469	0.003993					0.1079	0.1659	0.3817	0.02709	-0.03781	0.008204	0.009173	0.0207	0.0009287	0.107	0.00718	0.0003699	0.1666			0.007692	0.1315	0.0004143	0.4934	0.1174	0.01276
P = 10.0, T = 1281, for: liq spn ol opx cpx	10	1281.42				0.04599	0.111	0.1372		0.001423	0.3523	0.2031	0.009701	0.01666	0.006413	0.009579	0.08442	0.1486	0.003835					0.1055	0.1629	0.3724	0.02607	-0.03694	0.008194	0.01004	0.01973	0.000896	0.1051	0.007257	0.0003674	0.1668			0.007959	0.145	0.0004004	0.4973	0.1186	0.01303
P = 10.0, T = 1284, for: liq spn ol opx cpx	10	1284.46				0.04586	0.1125	0.1325		0.00158	0.3565	0.2033	0.009657	0.01678	0.006178	0.009434	0.08136	0.1504	0.003688					0.1031	0.1592	0.3626	0.02517	-0.03604	0.008179	0.01102	0.01864	0.0008673	0.1032	0.007336	0.0003649	0.1673			0.008288	0.1601	0.0003816	0.5015	0.1201	0.01337
P = 10.0, T = 1288, for: liq spn ol opx cpx	10	1287.6				0.04571	0.114	0.128		0.001761	0.3607	0.2031	0.009613	0.01682	0.005959	0.009255	0.0785	0.1523	0.003551					0.1006	0.1549	0.3529	0.02437	-0.03511	0.00815	0.01211	0.01748	0.0008422	0.1014	0.00742	0.0003624	0.1682			0.008687	0.1769	0.0003587	0.5061	0.122	0.01377
P = 10.0, T = 1291, for: liq spn ol opx cpx	10	1290.87				0.04556	0.1155	0.1238		0.001969	0.365	0.2024	0.009569	0.01678	0.005755	0.009042	0.07583	0.1545	0.003424					0.09807	0.1499	0.3434	0.02367	-0.03414	0.008099	0.01331	0.01628	0.0008207	0.0995	0.007507	0.0003599	0.1694			0.009164	0.1954	0.0003331	0.5109	0.1242	0.01424
P = 10.0, T = 1294, for: liq spn ol opx cpx	10	1294.28				0.04538	0.117	0.1199		0.002204	0.3692	0.2012	0.009522	0.01668	0.005565	0.008796	0.07334	0.1568	0.003306					0.09555	0.1445	0.3345	0.02308	-0.03316	0.008022	0.0146	0.01507	0.0008026	0.09761	0.0076	0.0003574	0.1709			0.009727	0.2152	0.0003063	0.5159	0.1266	0.01477
P = 10.0, T = 1302, for: liq spn ol opx	10	1301.67				0.04564	0.1202	0.1164		0.002544	0.3687	0.2004	0.009544	0.01646	0.005396	0.008262	0.07141	0.1625	0.003207														0.0953	0.007455	0.0003415	0.1726			0.01054	0.2396	0.0002751	0.5213	0.1293	0.01556
P = 10.0, T = 1313, for: liq spn ol opx	10	1313.49				0.04639	0.1253	0.1134		0.003012	0.3625	0.2002	0.009627	0.01615	0.005249	0.007459	0.07002	0.1725	0.003129														0.09252	0.007041	0.0003118	0.1739			0.01162	0.2673	0.0002437	0.5269	0.132	0.01656
P = 10.0, T = 1336, for: liq spn ol opx	10	1336.03				0.04767	0.1359	0.1078		0.004039	0.3497	0.1987	0.009708	0.01553	0.004986	0.006055	0.06742	0.1935	0.002986														0.08707	0.006276	0.0002595	0.1749			0.01391	0.3186	0.000197	0.5376	0.1361	0.01852
P = 10.0, T = 1347, for: liq spn ol opx	10	1346.56				0.0482	0.1413	0.1053		0.004585	0.3433	0.1975	0.009712	0.01523	0.004866	0.005459	0.06618	0.2042	0.00292														0.08443	0.005931	0.0002369	0.1746			0.0151	0.342	0.0001796	0.5426	0.1374	0.01945
P = 10.0, T = 1364, for: liq spn ol	10	1363.87				0.04913	0.1491	0.1031		0.005243	0.3371	0.1958	0.009647	0.01494	0.004761	0.004699	0.06338	0.2139	0.002824														0.08136	0.00566	0.0002163	0.1719			0.01609	0.3615	0.0001753	0.5468	0.1367	0.02016
P = 20.0, T = 1341, for: liq spn ol cpx with liq = 0	20	1341.18				0.05465	0.1047	0.2826		0.0004578	0.2607	0.1248	0.009615	0.006261	0.03682	0.00268	0.112	0.1247	0.01979					0.1446	0.1338	0.4929	0.1172	-0.04678	0.009467	0.003953	0.01697	0.005414	0.1463	0.006116	0.0003927	0.2089			0.007069	0.03357	9.253e-05	0.4331	0.1256	0.01248
P = 20.0, T = 1346, for: liq spn ol cpx	20	1346.28				0.0557	0.1075	0.2737		0.0004907	0.268	0.1294	0.00998	0.006505	0.0309	0.002758	0.1092	0.1268	0.01662					0.1428	0.1387	0.5004	0.1105	-0.046	0.0094	0.004019	0.01718	0.004452	0.1445	0.006252	0.000396	0.2063			0.007279	0.0355	9.82e-05	0.4334	0.1246	0.01282
P = 20.0, T = 1366, for: liq spn ol cpx	20	1366.38				0.05868	0.1201	0.2282		0.0006715	0.298	0.1485	0.01124	0.00748	0.01685	0.00308	0.09307	0.1369	0.009083					0.1329	0.1582	0.5358	0.08212	-0.04185	0.008779	0.004419	0.01818	0.002244	0.1343	0.006756	0.0003976	0.192			0.00804	0.04686	0.0001168	0.4375	0.1193	0.01404
P = 20.0, T = 1370, for: liq spn ol cpx	20	1369.69				0.05893	0.1223	0.2199		0.0007122	0.303	0.1517	0.01139	0.00763	0.01542	0.003132	0.08995	0.1388	0.008315					0.1308	0.1612	0.5428	0.07755	-0.04099	0.008611	0.004514	0.0184	0.002026	0.1321	0.006831	0.0003958	0.189			0.008144	0.04956	0.0001188	0.4387	0.1183	0.0142
P = 20.0, T = 1373, for: liq spn ol cpx	20	1372.83				0.05908	0.1245	0.2119		0.0007549	0.3077	0.1548	0.01151	0.007765	0.01421	0.003181	0.08693	0.1408	0.007664					0.1287	0.1639	0.5498	0.07329	-0.04013	0.008432	0.004614	0.01862	0.001843	0.1299	0.0069	0.0003934	0.186			0.008235	0.05242	0.0001202	0.4401	0.1172	0.01434
P = 20.0, T = 1376, for: liq spn ol cpx	20	1375.81				0.05916	0.1266	0.2043		0.0007998	0.3121	0.1577	0.0116	0.007889	0.01317	0.003225	0.08402	0.1426	0.007106					0.1265	0.1663	0.5568	0.06934	-0.03926	0.008242	0.004719	0.01885	0.001687	0.1277	0.006962	0.0003906	0.1831			0.008317	0.05546	0.0001211	0.4415	0.1162	0.01446
P = 20.0, T = 1379, for: liq spn ol cpx	20	1378.65				0.05916	0.1287	0.197		0.000847	0.3163	0.1604	0.01166	0.008001	0.01228	0.003266	0.08124	0.1445	0.006623					0.1244	0.1684	0.564	0.06567	-0.03839	0.008043	0.004829	0.0191	0.001552	0.1255	0.007019	0.0003873	0.1802			0.00839	0.05871	0.0001216	0.4431	0.1152	0.01456
P = 20.0, T = 1381, for: liq spn ol cpx	20	1381.37				0.05909	0.1306	0.1901		0.0008968	0.3203	0.1629	0.01171	0.008103	0.01149	0.003303	0.07859	0.1464	0.0062					0.1223	0.1703	0.5714	0.06226	-0.03751	0.007836	0.004943	0.01936	0.001435	0.1233	0.007069	0.0003837	0.1773			0.008456	0.06219	0.0001217	0.4447	0.1143	0.01465
P = 20.0, T = 1384, for: liq spn ol cpx	20	1383.96				0.05896	0.1326	0.1836		0.0009496	0.324	0.1653	0.01173	0.008196	0.0108	0.003336	0.07606	0.1482	0.005827					0.1201	0.172	0.579	0.05909	-0.03663	0.007621	0.005062	0.01965	0.001332	0.1211	0.007115	0.0003798	0.1746			0.008518	0.06592	0.0001213	0.4465	0.1133	0.01473
P = 20.0, T = 1386, for: liq spn ol cpx	20	1386.45				0.05879	0.1344	0.1774		0.001006	0.3276	0.1676	0.01173	0.008281	0.01019	0.003366	0.07366	0.1501	0.005495					0.118	0.1734	0.5868	0.05612	-0.03574	0.007399	0.005185	0.01995	0.00124	0.1189	0.007155	0.0003756	0.1719			0.008577	0.06992	0.0001206	0.4484	0.1125	0.0148
P = 20.0, T = 1389, for: liq spn ol cpx	20	1388.85				0.05856	0.1362	0.1715		0.001065	0.3309	0.1697	0.01172	0.008358	0.009639	0.003392	0.07138	0.1519	0.0052					0.1159	0.1746	0.595	0.05336	-0.03485	0.007169	0.005311	0.02029	0.001159	0.1168	0.007191	0.0003711	0.1693			0.008635	0.07422	0.0001196	0.4504	0.1117	0.01487
P = 20.0, T = 1391, for: liq spn ol cpx	20	1391.16				0.0583	0.138	0.1659		0.001129	0.3341	0.1716	0.01169	0.00843	0.009146	0.003414	0.06922	0.1538	0.004934					0.1138	0.1756	0.6037	0.05078	-0.03394	0.006931	0.005441	0.02065	0.001086	0.1147	0.007222	0.0003664	0.1669			0.008694	0.07885	0.0001182	0.4525	0.1109	0.01493
P = 20.0, T = 1393, for: liq spn ol cpx	20	1393.4				0.058	0.1397	0.1607		0.001197	0.337	0.1735	0.01165	0.008496	0.0087	0.003432	0.06719	0.1557	0.004694					0.1117	0.1764	0.6128	0.04835	-0.03302	0.006686	0.005573	0.02105	0.001019	0.1126	0.007247	0.0003614	0.1645			0.008756	0.08385	0.0001166	0.4547	0.1102	0.01499
P = 20.0, T = 1396, for: liq spn ol cpx	20	1395.59				0.05767	0.1414	0.1557		0.001271	0.3398	0.1751	0.0116	0.008558	0.008296	0.003446	0.06526	0.1576	0.004476					0.1096	0.177	0.6224	0.04607	-0.03209	0.006434	0.005707	0.02148	0.0009591	0.1105	0.007268	0.0003563	0.1623			0.008821	0.08925	0.0001147	0.457	0.1096	0.01505
P = 20.0, T = 1398, for: liq spn ol cpx	20	1397.72				0.05732	0.1431	0.1509		0.00135	0.3423	0.1767	0.01153	0.008618	0.007927	0.003455	0.06346	0.1595	0.004278					0.1076	0.1773	0.6327	0.04393	-0.03113	0.006173	0.00584	0.02196	0.0009039	0.1085	0.007283	0.000351	0.1602			0.008892	0.09508	0.0001126	0.4595	0.1091	0.01511
P = 20.0, T = 1400, for: liq spn ol cpx	20	1399.83				0.05695	0.1447	0.1464		0.001436	0.3447	0.1781	0.01146	0.008676	0.00759	0.00346	0.06176	0.1615	0.004098					0.1055	0.1774	0.6437	0.0419	-0.03014	0.005904	0.005972	0.0225	0.000853	0.1065	0.007292	0.0003454	0.1582			0.008971	0.1014	0.0001104	0.4621	0.1086	0.01517
P = 20.0, T = 1402, for: liq spn ol opx cpx	20	1401.76				0.05654	0.1462	0.1424		0.001521	0.3472	0.1792	0.01128	0.008917	0.007285	0.003462	0.06012	0.1632	0.003932					0.1035	0.1777	0.6516	0.04024	-0.02927	0.005636	0.006124	0.02324	0.0008115	0.1047	0.007318	0.0003409	0.1564			0.008963	0.1076	0.000113	0.4647	0.1083	0.0151
P = 20.0, T = 1404, for: liq spn ol opx cpx	20	1403.57				0.0561	0.1476	0.1386		0.001608	0.3497	0.18	0.01103	0.009293	0.007006	0.003461	0.05854	0.1646	0.003779					0.1016	0.1782	0.6576	0.03883	-0.02847	0.005371	0.006286	0.02416	0.0007765	0.1029	0.007355	0.0003371	0.1547			0.008906	0.1138	0.0001191	0.4675	0.1079	0.01494
P = 20.0, T = 1405, for: liq spn ol opx cpx	20	1405.37				0.05566	0.1489	0.1351		0.0017	0.3521	0.1806	0.01078	0.009701	0.006748	0.003456	0.05704	0.166	0.003637					0.09976	0.1786	0.6645	0.03749	-0.02764	0.005102	0.006443	0.0252	0.0007439	0.1011	0.007388	0.0003332	0.1532			0.008857	0.1204	0.0001259	0.4704	0.1077	0.01479
P = 20.0, T = 1407, for: liq spn ol opx cpx	20	1407.15				0.0552	0.1502	0.1317		0.001799	0.3544	0.1812	0.01053	0.01015	0.006509	0.003447	0.05562	0.1674	0.003506					0.09788	0.179	0.6723	0.03622	-0.02678	0.004827	0.006588	0.02638	0.0007133	0.09936	0.007418	0.0003291	0.1517			0.008816	0.1274	0.0001335	0.4733	0.1075	0.01465
P = 20.0, T = 1409, for: liq spn ol opx cpx	20	1408.95				0.05474	0.1515	0.1285		0.001905	0.3565	0.1816	0.01028	0.01066	0.006286	0.003433	0.05429	0.1689	0.003384					0.096	0.1794	0.6813	0.03499	-0.02586	0.004545	0.006716	0.02774	0.0006846	0.09766	0.007441	0.0003248	0.1504			0.008782	0.1348	0.0001424	0.4764	0.1074	0.01451
P = 20.0, T = 1411, for: liq spn ol opx cpx	20	1410.77				0.05428	0.1529	0.1255		0.002018	0.3583	0.1819	0.01002	0.01124	0.00608	0.003413	0.05305	0.1705	0.003272					0.09411	0.1799	0.6918	0.03381	-0.02489	0.004253	0.006817	0.02934	0.0006572	0.09598	0.007457	0.0003202	0.1491			0.008752	0.1426	0.0001531	0.4795	0.1073	0.01436
P = 20.0, T = 1413, for: liq spn ol opx cpx	20	1412.65				0.05382	0.1542	0.1226		0.002137	0.3598	0.1821	0.009766	0.01192	0.005888	0.003387	0.05189	0.1721	0.003168					0.09221	0.1805	0.7042	0.03266	-0.02382	0.003949	0.006881	0.03127	0.0006309	0.09432	0.007462	0.0003151	0.1479			0.008724	0.1507	0.0001665	0.4828	0.1073	0.01422
P = 20.0, T = 1415, for: liq spn ol opx cpx	20	1414.64				0.05337	0.1556	0.1199		0.002265	0.3609	0.1822	0.009502	0.01276	0.005709	0.003354	0.05083	0.174	0.003072					0.09026	0.1814	0.719	0.03151	-0.02264	0.003631	0.006894	0.03364	0.0006051	0.09269	0.00745	0.0003094	0.1468			0.008695	0.159	0.0001842	0.4861	0.1073	0.01407
P = 20.0, T = 1417, for: liq spn ol opx cpx	20	1416.86				0.05295	0.1571	0.1174		0.002401	0.3614	0.1823	0.009232	0.01381	0.005543	0.003309	0.04988	0.1761	0.002983					0.08824	0.1829	0.7365	0.03035	-0.02131	0.003299	0.006843	0.0366	0.0005795	0.09106	0.007412	0.0003027	0.1457			0.008662	0.1677	0.0002083	0.4895	0.1073	0.0139
P = 20.0, T = 1419, for: liq spn ol opx cpx	20	1419.46				0.05256	0.1588	0.115		0.002549	0.3608	0.1824	0.00896	0.01517	0.005389	0.00325	0.04904	0.1786	0.002903					0.08611	0.1851	0.757	0.02916	-0.01981	0.002958	0.006726	0.04026	0.0005538	0.08941	0.007334	0.0002942	0.1446			0.008627	0.1766	0.0002423	0.4929	0.1074	0.01373
P = 20.0, T = 1425, for: liq spn ol opx	20	1424.81				0.05248	0.1621	0.1125		0.002794	0.3572	0.183	0.008847	0.01593	0.005245	0.003117	0.04835	0.1839	0.002833														0.08743	0.007104	0.0002784	0.1438			0.008866	0.1905	0.0002546	0.4972	0.1078	0.0139
P = 20.0, T = 1433, for: liq spn ol opx	20	1432.93				0.0527	0.167	0.1098		0.003167	0.3511	0.1839	0.008912	0.01562	0.005109	0.002913	0.04774	0.1922	0.00277														0.08512	0.006751	0.0002571	0.1434			0.00947	0.2102	0.0002306	0.5026	0.1087	0.01452
P = 20.0, T = 1441, for: liq spn ol opx	20	1440.95				0.05288	0.172	0.1072		0.00357	0.345	0.1844	0.008963	0.01533	0.004982	0.002713	0.04715	0.2007	0.002711														0.08284	0.006415	0.0002373	0.143			0.01012	0.2302	0.0002096	0.508	0.1096	0.01515
P = 20.0, T = 1449, for: liq spn ol opx	20	1448.8				0.05302	0.177	0.1048		0.003998	0.3389	0.1846	0.008999	0.01504	0.004863	0.002521	0.04657	0.2095	0.002655														0.08062	0.006097	0.000219	0.1425			0.01081	0.25	0.0001914	0.5134	0.1104	0.0158
P = 20.0, T = 1456, for: liq spn ol opx	20	1456.45				0.05312	0.1821	0.1025		0.004449	0.333	0.1845	0.009021	0.01475	0.00475	0.002339	0.04601	0.2184	0.002601														0.07844	0.005798	0.0002023	0.1419			0.01154	0.2696	0.0001757	0.5187	0.1111	0.01646
P = 20.0, T = 1464, for: liq spn ol opx	20	1463.86				0.05317	0.1872	0.1003		0.004917	0.3271	0.1841	0.009031	0.01448	0.004644	0.002167	0.04545	0.2274	0.002549														0.07633	0.005517	0.000187	0.1413			0.01231	0.2886	0.000162	0.5239	0.1117	0.01712
P = 20.0, T = 1478, for: liq spn ol opx	20	1477.9				0.05316	0.1974	0.09624		0.005891	0.3157	0.1828	0.009016	0.01394	0.004447	0.001858	0.04436	0.2455	0.002453														0.07229	0.005007	0.0001602	0.1396			0.01392	0.3248	0.00014	0.534	0.1124	0.01843
P = 20.0, T = 1497, for: liq spn ol	20	1496.72				0.05382	0.2073	0.09458		0.006478	0.3106	0.1807	0.0089	0.01371	0.004369	0.001598	0.04095	0.2486	0.002352														0.06975	0.004883	0.0001495	0.1356			0.01431	0.3351	0.0001492	0.5364	0.1101	0.01867
P = 30.0, T = 1444, for: liq g ol cpx with liq = 0	30	1444.15				0.064	0.1325	0.2678		0.0007145	0.2882	0.09503	0.009609	0.01518	0.0502	0.0008736	0.05088	0.1083	0.02224					0.1278	0.1039	0.3387	0.1908	-0.03938	0.0144	0.007419	0.02322	0.008814	0.1426	0.007623	0.0004477										0.1925	0.1716	0.005975	0.01984	0.007053
P = 30.0, T = 1451, for: liq g ol cpx	30	1451.4				0.06591	0.1376	0.2565		0.000762	0.2971	0.09949	0.01018	0.01553	0.03954	0.000904	0.05125	0.1135	0.01779					0.1262	0.1054	0.3539	0.1802	-0.03892	0.01403	0.007238	0.0228	0.006746	0.1406	0.007712	0.0004459										0.1894	0.1701	0.006242	0.02069	0.007242
P = 30.0, T = 1457, for: liq g ol cpx	30	1457.33				0.06726	0.142	0.2453		0.0008068	0.3043	0.1033	0.01066	0.01574	0.03246	0.0009298	0.05116	0.1184	0.0148					0.1245	0.1067	0.3683	0.1705	-0.03838	0.01363	0.007089	0.02238	0.005416	0.1385	0.007767	0.0004421										0.1862	0.1687	0.006457	0.02153	0.007376
P = 30.0, T = 1462, for: liq g ol cpx	30	1462.36				0.06821	0.1459	0.2349		0.0008504	0.3103	0.1066	0.01106	0.01584	0.02747	0.0009521	0.05081	0.1229	0.01267					0.1227	0.108	0.3821	0.1616	-0.0378	0.01321	0.006965	0.02197	0.004501	0.1363	0.007802	0.000437										0.1829	0.1673	0.006625	0.02236	0.007469
P = 30.0, T = 1467, for: liq g ol cpx	30	1466.74				0.06886	0.1494	0.2252		0.0008934	0.3155	0.1095	0.01139	0.01585	0.02379	0.0009719	0.05029	0.1271	0.01108					0.1208	0.1092	0.3955	0.1535	-0.03718	0.01278	0.006864	0.02158	0.003835	0.1341	0.007823	0.000431										0.1797	0.1659	0.006754	0.0232	0.007531
P = 30.0, T = 1471, for: liq g ol cpx	30	1470.63				0.06926	0.1526	0.2163		0.0009366	0.32	0.1121	0.01165	0.01579	0.02098	0.0009896	0.04966	0.1311	0.009852					0.119	0.1105	0.4086	0.146	-0.03654	0.01234	0.00678	0.02122	0.003331	0.1318	0.007835	0.0004245										0.1764	0.1646	0.006849	0.02404	0.007567
P = 30.0, T = 1474, for: liq g ol cpx	30	1474.14				0.06947	0.1555	0.208		0.0009803	0.324	0.1145	0.01186	0.01568	0.01875	0.001006	0.04897	0.1349	0.008873					0.1171	0.1117	0.4216	0.139	-0.03587	0.0119	0.006711	0.0209	0.002936	0.1294	0.007839	0.0004177										0.1732	0.1633	0.006913	0.02491	0.007584
P = 30.0, T = 1477, for: liq g ol cpx	30	1477.35				0.06953	0.1583	0.2005		0.001025	0.3276	0.1168	0.01203	0.01552	0.01696	0.00102	0.04824	0.1386	0.008075					0.1152	0.113	0.4345	0.1326	-0.03519	0.01145	0.006655	0.02062	0.002618	0.1271	0.007838	0.0004106										0.1699	0.1621	0.006951	0.02579	0.007586
P = 30.0, T = 1480, for: liq g ol cpx	30	1480.31				0.06946	0.1609	0.1935		0.00107	0.3309	0.1188	0.01215	0.01534	0.01548	0.001034	0.04749	0.1421	0.007412					0.1132	0.1143	0.4473	0.1266	-0.03448	0.01101	0.006609	0.02038	0.002357	0.1248	0.007832	0.0004033										0.1667	0.161	0.006966	0.0267	0.007575
P = 30.0, T = 1483, for: liq g ol cpx	30	1483.06				0.06929	0.1634	0.187		0.001117	0.3339	0.1207	0.01223	0.01513	0.01423	0.001046	0.04674	0.1454	0.006851					0.1113	0.1156	0.4602	0.121	-0.03376	0.01056	0.00657	0.02017	0.002138	0.1225	0.007823	0.000396										0.1636	0.1598	0.006962	0.02763	0.007554
P = 30.0, T = 1486, for: liq g ol cpx	30	1485.63				0.06903	0.1658	0.181		0.001166	0.3366	0.1225	0.01229	0.01491	0.01318	0.001057	0.04598	0.1487	0.006372					0.1094	0.1169	0.4732	0.1157	-0.03302	0.01012	0.006539	0.02001	0.001952	0.1202	0.00781	0.0003885										0.1605	0.1587	0.00694	0.0286	0.007526
P = 30.0, T = 1488, for: liq g ol cpx	30	1488.06				0.0687	0.168	0.1754		0.001217	0.339	0.1242	0.01231	0.01469	0.01227	0.001068	0.04524	0.1518	0.005956					0.1075	0.1182	0.4864	0.1107	-0.03227	0.009676	0.006512	0.0199	0.001792	0.1179	0.007795	0.0003811										0.1574	0.1576	0.006903	0.0296	0.007491
P = 30.0, T = 1490, for: liq g ol cpx	30	1490.36				0.06831	0.1702	0.1702		0.001269	0.3413	0.1258	0.01231	0.01445	0.01148	0.001077	0.0445	0.1549	0.005594					0.1057	0.1195	0.4999	0.106	-0.0315	0.009241	0.006489	0.01982	0.001652	0.1157	0.007776	0.0003736										0.1544	0.1565	0.006853	0.03065	0.007452
P = 30.0, T = 1493, for: liq g ol cpx	30	1492.55				0.06787	0.1723	0.1652		0.001324	0.3434	0.1273	0.01228	0.01422	0.01078	0.001086	0.04379	0.1579	0.005274					0.1038	0.1207	0.5136	0.1015	-0.03071	0.008809	0.006468	0.01979	0.001529	0.1135	0.007755	0.0003661										0.1515	0.1554	0.006791	0.03173	0.007409
P = 30.0, T = 1495, for: liq g ol cpx	30	1494.65				0.0674	0.1744	0.1606		0.001381	0.3452	0.1288	0.01224	0.01399	0.01017	0.001094	0.04309	0.1608	0.004989					0.1019	0.122	0.5277	0.09726	-0.02991	0.008384	0.006449	0.01981	0.00142	0.1114	0.00773	0.0003586										0.1486	0.1542	0.006718	0.03286	0.007363
P = 30.0, T = 1497, for: liq g ol cpx	30	1496.68				0.06689	0.1764	0.1563		0.001441	0.3469	0.1302	0.01218	0.01376	0.009625	0.001102	0.04242	0.1637	0.004736					0.1001	0.1233	0.5421	0.09318	-0.02908	0.007964	0.006429	0.01987	0.001322	0.1093	0.007702	0.0003511										0.1457	0.153	0.006637	0.03405	0.007315
P = 30.0, T = 1499, for: liq g ol cpx	30	1498.64				0.06636	0.1783	0.1522		0.001503	0.3484	0.1315	0.01211	0.01354	0.009135	0.001108	0.04177	0.1666	0.004507					0.09825	0.1245	0.557	0.08926	-0.02824	0.00755	0.006408	0.01998	0.001233	0.1072	0.007669	0.0003435										0.1429	0.1518	0.006546	0.03528	0.007266
P = 30.0, T = 1501, for: liq g ol cpx	30	1500.55				0.06581	0.1802	0.1483		0.001569	0.3497	0.1328	0.01202	0.01333	0.008694	0.001114	0.04114	0.1694	0.004301					0.09644	0.1257	0.5723	0.08549	-0.02738	0.007143	0.006385	0.02013	0.001152	0.1052	0.007632	0.0003359										0.1402	0.1505	0.006448	0.03657	0.007216
P = 30.0, T = 1502, for: liq g ol cpx	30	1502.42				0.06525	0.1821	0.1446		0.001638	0.3507	0.1341	0.01192	0.01313	0.008295	0.001118	0.04055	0.1723	0.004115					0.09463	0.1269	0.588	0.08186	-0.02649	0.006743	0.00636	0.02033	0.001078	0.1032	0.00759	0.0003283										0.1374	0.1491	0.006341	0.03793	0.007165
P = 30.0, T = 1504, for: liq g ol cpx	30	1504.28				0.06468	0.184	0.1412		0.001712	0.3516	0.1353	0.01181	0.01294	0.007932	0.001122	0.03998	0.1752	0.003945					0.09284	0.1281	0.6043	0.07835	-0.02559	0.006352	0.006331	0.02058	0.00101	0.1013	0.00754	0.0003205										0.1348	0.1476	0.006227	0.03934	0.007115
P = 30.0, T = 1506, for: liq g ol cpx	30	1506.13				0.06412	0.1858	0.1379		0.001789	0.3522	0.1366	0.01169	0.01277	0.0076	0.001125	0.03945	0.1781	0.00379					0.09105	0.1292	0.6209	0.07494	-0.02466	0.005971	0.0063	0.02088	0.0009475	0.09938	0.007484	0.0003125										0.1322	0.1459	0.006105	0.04083	0.007066
P = 30.0, T = 1508, for: liq g ol cpx	30	1507.99				0.06355	0.1877	0.1347		0.001872	0.3525	0.1378	0.01156	0.01261	0.007296	0.001127	0.03895	0.1811	0.003648					0.08927	0.1303	0.6379	0.07164	-0.02371	0.005601	0.006266	0.02123	0.000889	0.09752	0.007418	0.0003044										0.1296	0.144	0.005976	0.04239	0.007018
P = 30.0, T = 1510, for: liq g ol cpx	30	1509.89				0.063	0.1896	0.1317		0.001959	0.3525	0.139	0.01143	0.01247	0.007017	0.001128	0.03848	0.1842	0.003518					0.0875	0.1314	0.6552	0.06844	-0.02275	0.005244	0.006232	0.02162	0.0008345	0.0957	0.007343	0.000296										0.127	0.1419	0.005838	0.04403	0.006971
P = 30.0, T = 1512, for: liq g ol cpx	30	1511.83				0.06246	0.1916	0.1288		0.002053	0.3522	0.1403	0.01128	0.01236	0.00676	0.001127	0.03805	0.1875	0.003399					0.08574	0.1325	0.6727	0.06533	-0.02178	0.004902	0.0062	0.02204	0.0007836	0.09391	0.007256	0.0002874										0.1245	0.1396	0.005692	0.04575	0.006926
P = 30.0, T = 1514, for: liq g ol cpx	30	1513.85				0.06193	0.1936	0.126		0.002154	0.3516	0.1417	0.01114	0.01227	0.006522	0.001125	0.03764	0.1908	0.003289					0.08399	0.1336	0.6901	0.06232	-0.0208	0.004577	0.006172	0.0225	0.0007361	0.09216	0.007157	0.0002785										0.1219	0.137	0.005539	0.04758	0.006883
P = 30.0, T = 1516, for: liq g ol cpx	30	1515.94				0.06142	0.1957	0.1234		0.002263	0.3506	0.1431	0.01099	0.0122	0.006302	0.001122	0.03726	0.1943	0.003188					0.08224	0.1346	0.7074	0.05942	-0.01982	0.004272	0.006152	0.02299	0.0006918	0.09043	0.007046	0.0002693										0.1194	0.1341	0.005378	0.04951	0.006842
P = 30.0, T = 1518, for: liq g ol cpx	30	1518.14				0.06093	0.1979	0.1208		0.002382	0.3491	0.1445	0.01083	0.01216	0.006097	0.001117	0.0369	0.198	0.003094					0.08052	0.1357	0.7242	0.05662	-0.01886	0.003987	0.006145	0.0235	0.0006505	0.08873	0.006922	0.0002599										0.1169	0.1309	0.005211	0.05158	0.006805
P = 30.0, T = 1520, for: liq g ol cpx	30	1520.44				0.06045	0.2002	0.1184		0.002511	0.3473	0.146	0.01068	0.01214	0.005907	0.001111	0.03657	0.2018	0.003007					0.07881	0.1368	0.7406	0.05395	-0.01792	0.003724	0.006155	0.02402	0.0006121	0.08706	0.006787	0.0002502										0.1145	0.1275	0.005038	0.05378	0.00677
P = 30.0, T = 1523, for: liq g ol cpx	30	1522.86				0.06	0.2026	0.116		0.002653	0.3451	0.1476	0.01052	0.01215	0.00573	0.001102	0.03624	0.2058	0.002926					0.07713	0.1379	0.7562	0.0514	-0.01701	0.003484	0.006186	0.02454	0.0005766	0.08541	0.00664	0.0002403										0.112	0.1238	0.004863	0.05614	0.006739
P = 30.0, T = 1525, for: liq g ol cpx	30	1525.38				0.05956	0.205	0.1137		0.002808	0.3426	0.1492	0.01036	0.01219	0.005564	0.001092	0.03592	0.21	0.002851					0.07547	0.139	0.771	0.04898	-0.01614	0.003264	0.00624	0.02506	0.0005439	0.08378	0.006484	0.0002304										0.1095	0.12	0.004686	0.05869	0.006711
P = 30.0, T = 1528, for: liq g ol cpx	30	1528.01				0.05914	0.2076	0.1114		0.002978	0.3397	0.1509	0.0102	0.01224	0.005409	0.001081	0.03561	0.2142	0.00278					0.07384	0.1402	0.785	0.0467	-0.0153	0.003066	0.00632	0.02558	0.0005137	0.08218	0.006321	0.0002204										0.1071	0.1161	0.004511	0.06145	0.006687
P = 30.0, T = 1530, for: liq g ol opx cpx	30	1529.52				0.05856	0.2092	0.1101		0.003045	0.3383	0.1519	0.009772	0.01304	0.005269	0.001078	0.03527	0.2161	0.002709					0.07251	0.1431	0.7927	0.04544	-0.0147	0.002857	0.006283	0.02713	0.000494	0.08084	0.006245	0.0002144										0.1052	0.1142	0.004272	0.06224	0.006869
P = 30.0, T = 1531, for: liq g ol opx cpx	30	1531.06				0.05799	0.2107	0.1088		0.003105	0.3366	0.153	0.009361	0.014	0.005137	0.001075	0.03492	0.2179	0.002642					0.07121	0.1466	0.8004	0.04424	-0.0141	0.002663	0.006229	0.02893	0.0004756	0.07953	0.006164	0.0002083										0.1034	0.1121	0.004042	0.06284	0.007077
P = 30.0, T = 1533, for: liq g ol opx	30	1533.12				0.05749	0.2127	0.1073		0.003204	0.3341	0.1545	0.009033	0.01485	0.005011	0.001069	0.03452	0.2202	0.002579														0.07817	0.006052	0.0002011										0.1014	0.1094	0.003831	0.06401	0.007239
P = 30.0, T = 1537, for: liq g ol opx	30	1537.37				0.05726	0.2164	0.1048		0.003534	0.3294	0.1572	0.008979	0.01459	0.004886	0.00105	0.03383	0.2245	0.002516														0.07657	0.005844	0.0001902										0.09884	0.1043	0.003671	0.06887	0.007099
P = 30.0, T = 1542, for: liq g ol opx	30	1541.62				0.05701	0.2201	0.1024		0.003911	0.3246	0.1598	0.008924	0.01435	0.004767	0.001029	0.03317	0.2288	0.002457														0.07501	0.005641	0.0001797										0.09637	0.09953	0.003523	0.07442	0.006969
P = 30.0, T = 1546, for: liq g ol opx	30	1545.87				0.05675	0.2239	0.1001		0.004345	0.3197	0.1622	0.008866	0.01411	0.004655	0.001006	0.03253	0.2331	0.0024														0.07347	0.005444	0.0001698										0.09397	0.09507	0.003387	0.08078	0.006848
P = 30.0, T = 1550, for: liq g ol opx	30	1550.13				0.05648	0.2276	0.098		0.004845	0.3149	0.1643	0.008808	0.01388	0.004549	0.0009799	0.03191	0.2375	0.002346														0.07196	0.005252	0.0001604										0.09164	0.0909	0.003262	0.08808	0.006735
P = 30.0, T = 1554, for: liq g ol opx	30	1554.42				0.0562	0.2314	0.09596		0.005424	0.3101	0.1663	0.00875	0.01366	0.004448	0.0009516	0.03132	0.242	0.002295														0.07047	0.005067	0.0001515										0.08938	0.08702	0.003147	0.09648	0.006631
P = 30.0, T = 1559, for: liq g ol opx	30	1558.77				0.0559	0.2352	0.09401		0.006092	0.3053	0.1679	0.008692	0.01344	0.004352	0.0009207	0.03075	0.2465	0.002246														0.06901	0.004888	0.000143										0.08718	0.08341	0.003043	0.1061	0.006536
P = 30.0, T = 1563, for: liq g ol opx	30	1563.16				0.0556	0.2391	0.09215		0.006861	0.3005	0.1693	0.008634	0.01322	0.004261	0.0008875	0.03019	0.2511	0.002199														0.06756	0.004714	0.0001349										0.08503	0.08007	0.002947	0.1171	0.006447
P = 30.0, T = 1568, for: liq g ol	30	1568.11				0.05531	0.2431	0.09035		0.007828	0.2958	0.1706	0.008559	0.01302	0.004174	0.0008535	0.02944	0.2546	0.002149														0.06616	0.004559	0.0001277										0.08296	0.07717	0.002844	0.1302	0.006354
P = 30.0, T = 1575, for: liq ol	30	1575.2				0.05515	0.2479	0.08856		0.009225	0.2914	0.1723	0.008423	0.01283	0.004091	0.0008172	0.02796	0.2544	0.002085														0.0648	0.004452	0.0001218
[truncated: 129 more columns]

## Sheet: komatiite - KR4003 20-80
Run	Pressure, temperature and mineral composition
conditions	P(kbar)	T(°C)	ct(L)	jd(L)	di(L)	fa(L)	fo(L)	ne(L)	hm(L)	ek(L)	wo(L)	sl(L)	hm(L)	ti(L)	kj(L)	yan(L)	yab(L)	yen(L)	ykf(L)	yct(L)	ca(pl)	k(pl)	y(pl)	x(cpx)	y(cpx)	o(cpx)	n(cpx)	Q(cpx)	f(cpx)	cr(cpx)	t(cpx)	k(cpx)	x(ol)	c(ol)	Q(ol)	x(sp)	f(sp)	cr(sp)	y(sp)	c(sp)	t(sp)	Q1(sp)	Q2(sp)	Q3(sp)	x(g)	c(g)	f(g)	cr(g)	t(g)
P = 10.0, T = 1197, for: liq spn ol opx cpx with liq = 0	10	1196.86				0.03002	0.07857	0.2473		0.0006255	0.222	0.1254	0.0125	0.01204	0.1048	0.008168	0.1584	0.1334	0.06671					0.108	0.1138	0.3353	0.07165	-0.03839	0.015	0.007869	0.01905	0.02085	0.1075	0.004767	0.0002617	0.1617			0.01126	0.1063	0.0002042	0.4961	0.1121	0.01861
P = 10.0, T = 1228, for: liq spn ol opx cpx	10	1227.56				0.03504	0.08876	0.2116		0.0008633	0.2627	0.1486	0.01362	0.01423	0.07381	0.008634	0.1338	0.1386	0.04606					0.1065	0.1325	0.3374	0.05328	-0.03758	0.01455	0.008814	0.01868	0.01316	0.1067	0.005607	0.000299	0.1639			0.01212	0.1229	0.0002882	0.4941	0.1142	0.01973
P = 10.0, T = 1250, for: liq spn ol opx cpx	10	1250.39				0.03921	0.09763	0.1755		0.001121	0.2972	0.1681	0.01444	0.01565	0.05496	0.008916	0.1094	0.1431	0.03377					0.1048	0.1439	0.337	0.03989	-0.03669	0.0142	0.009875	0.01792	0.009065	0.1056	0.006279	0.0003264	0.1659			0.01288	0.1403	0.0003397	0.4943	0.1164	0.02063
P = 10.0, T = 1267, for: liq spn ol opx cpx	10	1266.73				0.04227	0.1047	0.146		0.001385	0.3239	0.1824	0.01496	0.01646	0.04305	0.009029	0.08994	0.1469	0.02614					0.1029	0.1494	0.3342	0.031	-0.0358	0.01394	0.01101	0.01695	0.006757	0.1043	0.006783	0.0003445	0.1677			0.01362	0.1584	0.0003586	0.4961	0.1186	0.02145
P = 10.0, T = 1279, for: liq spn ol opx cpx	10	1278.74				0.04442	0.1101	0.1235		0.001658	0.3442	0.1921	0.0153	0.01684	0.03512	0.009012	0.07538	0.1503	0.02114					0.1009	0.1508	0.3297	0.0251	-0.03489	0.01372	0.01223	0.01585	0.005351	0.1028	0.007162	0.0003562	0.1696			0.01442	0.1776	0.0003548	0.499	0.1211	0.0223
P = 10.0, T = 1288, for: liq spn ol opx cpx	10	1288.1				0.04592	0.1145	0.1063		0.001948	0.3601	0.1984	0.01552	0.01694	0.02955	0.008894	0.06447	0.1535	0.01767					0.09871	0.1494	0.3239	0.02106	-0.03396	0.01352	0.01355	0.01465	0.004434	0.1012	0.007461	0.0003638	0.1719			0.01535	0.1984	0.0003362	0.5026	0.1238	0.02324
P = 10.0, T = 1296, for: liq spn ol opx cpx	10	1295.86				0.04698	0.1182	0.09303		0.002266	0.373	0.202	0.01567	0.01682	0.02546	0.008694	0.05614	0.1566	0.01514					0.09648	0.1461	0.3174	0.01819	-0.03301	0.01331	0.01498	0.01338	0.003805	0.09963	0.00771	0.0003687	0.1744			0.01647	0.2209	0.0003088	0.5067	0.1269	0.02434
P = 10.0, T = 1303, for: liq spn ol opx cpx	10	1302.7				0.04774	0.1214	0.08257		0.002621	0.3839	0.2034	0.01578	0.01653	0.02235	0.00842	0.04964	0.1599	0.01323					0.09419	0.1413	0.3106	0.0161	-0.03205	0.01308	0.01652	0.01207	0.003356	0.09801	0.007929	0.000372	0.1774			0.01783	0.2455	0.0002768	0.5112	0.1304	0.02562
P = 10.0, T = 1309, for: liq ol opx cpx	10	1309.19				0.04834	0.1243	0.07417		0.002949	0.3935	0.2027	0.01585	0.01611	0.01992	0.008044	0.04454	0.1638	0.01175					0.09187	0.134	0.3056	0.01458	-0.03109	0.01272	0.0176	0.01079	0.003032	0.09634	0.008126	0.0003739
P = 10.0, T = 1316, for: liq ol opx cpx	10	1315.51				0.04881	0.1272	0.06733		0.003226	0.4021	0.2003	0.01587	0.0156	0.01797	0.007589	0.04046	0.1684	0.01058					0.08957	0.1248	0.3025	0.01346	-0.03016	0.01224	0.01811	0.009589	0.002795	0.09464	0.008305	0.0003744
P = 10.0, T = 1328, for: liq ol opx	10	1327.98				0.05021	0.1327	0.06168		0.003786	0.4017	0.1978	0.01622	0.01506	0.01636	0.006746	0.03733	0.1789	0.009656														0.09271	0.008053	0.0003536
P = 10.0, T = 1346, for: liq ol opx	10	1345.75				0.05247	0.1411	0.05704		0.004671	0.3922	0.1958	0.01674	0.01446	0.01506	0.005693	0.03491	0.1955	0.008926														0.0905	0.007413	0.000315
P = 10.0, T = 1363, for: liq ol opx	10	1363.14				0.05468	0.1501	0.05319		0.005693	0.3808	0.1934	0.0171	0.01383	0.01399	0.004776	0.03286	0.2133	0.008321														0.0882	0.006764	0.0002779
P = 10.0, T = 1380, for: liq ol opx	10	1379.63				0.05675	0.1594	0.04991		0.006846	0.3685	0.1908	0.01733	0.01321	0.01309	0.004002	0.03107	0.2317	0.007808														0.08585	0.006147	0.000244
P = 10.0, T = 1395, for: liq ol opx	10	1394.93				0.05861	0.1688	0.04708		0.008123	0.3558	0.1878	0.01743	0.01261	0.01232	0.003359	0.02948	0.2502	0.007362														0.08349	0.005581	0.000214
P = 10.0, T = 1409, for: liq ol opx	10	1408.94				0.06024	0.1782	0.0446		0.009516	0.3432	0.1846	0.01744	0.01206	0.01165	0.00283	0.02804	0.2686	0.006968														0.08114	0.005072	0.0001879
P = 10.0, T = 1422, for: liq ol opx	10	1421.67				0.06164	0.1874	0.0424		0.01102	0.3309	0.1813	0.01736	0.01154	0.01105	0.002397	0.02674	0.2865	0.006617														0.07884	0.00462	0.0001655
P = 10.0, T = 1433, for: liq ol opx	10	1433.2				0.06279	0.1964	0.04043		0.01262	0.3191	0.1779	0.01722	0.01105	0.01053	0.002041	0.02554	0.3037	0.0063														0.0766	0.00422	0.0001463
P = 10.0, T = 1444, for: liq ol opx	10	1443.61				0.06372	0.2052	0.03865		0.01431	0.3078	0.1744	0.01702	0.0106	0.01005	0.001749	0.02444	0.3203	0.006012														0.07442	0.003867	0.0001298
P = 10.0, T = 1453, for: liq ol opx	10	1453.02				0.06444	0.2136	0.03703		0.01607	0.297	0.171	0.01678	0.01018	0.009618	0.001509	0.02343	0.336	0.005748														0.07233	0.003554	0.0001156
P = 10.0, T = 1462, for: liq ol opx	10	1461.54				0.06498	0.2217	0.03555		0.0179	0.2868	0.1676	0.01651	0.009794	0.009223	0.001309	0.02249	0.3509	0.005506														0.07031	0.003278	0.0001033
P = 10.0, T = 1469, for: liq ol opx	10	1469.25				0.06534	0.2295	0.03419		0.01979	0.2772	0.1643	0.01622	0.009431	0.008861	0.001143	0.02161	0.3651	0.005283														0.06838	0.003032	9.275e-05
P = 10.0, T = 1476, for: liq ol opx	10	1476.25				0.06556	0.2369	0.03294		0.02172	0.2681	0.1612	0.01591	0.009093	0.008527	0.001004	0.0208	0.3784	0.005077														0.06652	0.002813	8.355e-05
P = 10.0, T = 1493, for: liq ol	10	1492.62				0.06644	0.2487	0.03188		0.02252	0.26	0.1575	0.01554	0.008802	0.008247	0.0008364	0.01952	0.3887	0.00483														0.06444	0.002663	7.609e-05
P = 10.0, T = 1519, for: liq ol	10	1519.36				0.068	0.2657	0.03101		0.0219	0.2532	0.1532	0.01512	0.008561	0.008021	0.000661	0.01768	0.3935	0.00454														0.06214	0.002587	7.036e-05
P = 10.0, T = 1544, for: liq ol	10	1543.64				0.06924	0.282	0.03018		0.02132	0.2466	0.1491	0.01471	0.008333	0.007807	0.0005335	0.01596	0.3956	0.004274														0.06001	0.002519	6.543e-05
P = 10.0, T = 1566, for: liq ol	10	1565.66				0.07021	0.2977	0.0294		0.02077	0.2404	0.1452	0.01433	0.008117	0.007605	0.0004386	0.01438	0.3956	0.004032														0.05804	0.002459	6.114e-05
P = 10.0, T = 1586, for: liq ol	10	1585.66				0.07095	0.3128	0.02865		0.02024	0.2346	0.1415	0.01397	0.007911	0.007412	0.0003661	0.01295	0.394	0.003811														0.05621	0.002403	5.736e-05
P = 10.0, T = 1604, for: liq ol	10	1603.87				0.0715	0.3273	0.02795		0.01974	0.2289	0.1381	0.01362	0.007716	0.00723	0.0003097	0.01165	0.3912	0.003609														0.0545	0.002352	5.399e-05
P = 10.0, T = 1620, for: liq ol	10	1620.48				0.07189	0.3412	0.02727		0.01927	0.2236	0.1347	0.0133	0.00753	0.007056	0.0002649	0.01049	0.3875	0.003425														0.0529	0.002303	5.095e-05
P = 10.0, T = 1636, for: liq ol	10	1635.7				0.07214	0.3546	0.02663		0.01881	0.2185	0.1316	0.01298	0.007354	0.00689	0.0002289	0.009459	0.3832	0.003255														0.05139	0.002257	4.82e-05
P = 20.0, T = 1374, for: liq spn ol opx cpx with liq = 0	20	1373.88				0.05095	0.1296	0.1353		0.001562	0.3033	0.1487	0.01749	0.007418	0.09636	0.003029	0.05634	0.156	0.05337					0.1076	0.1474	0.5365	0.05079	-0.03348	0.0122	0.008958	0.01465	0.01452	0.1086	0.006623	0.0003243	0.1699			0.01692	0.1413	6.504e-05	0.4652	0.1158	0.02657
P = 20.0, T = 1387, for: liq spn ol opx cpx	20	1387.08				0.0538	0.1369	0.1263		0.001839	0.3249	0.1582	0.01771	0.008482	0.06798	0.003117	0.05277	0.1597	0.03731					0.1059	0.1537	0.5385	0.04512	-0.03292	0.01169	0.00966	0.01539	0.009801	0.1073	0.007064	0.0003394	0.1707			0.01728	0.1558	8.303e-05	0.4675	0.1173	0.02684
P = 20.0, T = 1396, for: liq spn ol opx cpx	20	1396.37				0.05565	0.1425	0.1154		0.002102	0.341	0.1648	0.0177	0.009469	0.05154	0.003167	0.04832	0.1629	0.02812					0.1041	0.1575	0.5402	0.04	-0.03227	0.01116	0.01032	0.01603	0.007258	0.1058	0.007386	0.0003484	0.1712			0.01758	0.17	9.949e-05	0.4706	0.1187	0.02699
P = 20.0, T = 1403, for: liq spn ol opx cpx	20	1403.42				0.05685	0.147	0.105		0.00236	0.3536	0.1694	0.01754	0.01039	0.0412	0.003191	0.04401	0.1658	0.02239					0.1023	0.1595	0.5418	0.0357	-0.03159	0.01064	0.01095	0.0166	0.005733	0.1042	0.007633	0.0003538	0.1715			0.01785	0.1842	0.0001144	0.4742	0.1201	0.02709
P = 20.0, T = 1409, for: liq spn ol opx cpx	20	1409.08				0.0576	0.1507	0.09568		0.002618	0.3639	0.1726	0.01728	0.01125	0.03422	0.003193	0.04015	0.1685	0.01854					0.1004	0.1602	0.5434	0.03217	-0.03091	0.01012	0.01157	0.0171	0.004737	0.1025	0.007832	0.0003567	0.1717			0.01812	0.1985	0.000128	0.4781	0.1214	0.02717
P = 20.0, T = 1414, for: liq spn ol opx cpx	20	1413.82				0.05802	0.1539	0.08761		0.002882	0.3724	0.1746	0.01696	0.01208	0.02923	0.003178	0.0368	0.171	0.0158					0.09853	0.16	0.5447	0.02928	-0.03024	0.009625	0.01219	0.01755	0.004046	0.1009	0.007995	0.0003578	0.1719			0.01841	0.213	0.0001405	0.4821	0.1227	0.02723
P = 20.0, T = 1418, for: liq spn ol opx cpx	20	1417.91				0.05822	0.1567	0.08066		0.003155	0.3796	0.1757	0.0166	0.01288	0.0255	0.003149	0.03392	0.1735	0.01376					0.09668	0.1589	0.5458	0.02693	-0.02959	0.009148	0.01283	0.01793	0.003543	0.09919	0.008134	0.0003578	0.1721			0.01872	0.2279	0.0001522	0.4864	0.124	0.02731
P = 20.0, T = 1422, for: liq spn ol opx cpx	20	1421.55				0.05824	0.1592	0.07469		0.003438	0.386	0.1761	0.0162	0.01366	0.02261	0.003107	0.03145	0.1759	0.01218					0.09483	0.1572	0.5462	0.02502	-0.02896	0.008699	0.01347	0.01823	0.003166	0.09751	0.008255	0.0003568	0.1723			0.01908	0.243	0.0001632	0.4908	0.1254	0.0274
P = 20.0, T = 1425, for: liq spn ol opx cpx	20	1424.85				0.05814	0.1614	0.06955		0.003735	0.3916	0.1759	0.0158	0.01442	0.02032	0.003054	0.02933	0.1783	0.01093					0.093	0.1548	0.5452	0.02347	-0.02837	0.008289	0.01417	0.01838	0.002878	0.09584	0.008362	0.0003553	0.1727			0.01948	0.2586	0.0001734	0.4953	0.1268	0.02752
P = 20.0, T = 1428, for: liq spn ol opx cpx	20	1427.92				0.05793	0.1634	0.0651		0.004048	0.3967	0.1751	0.01539	0.01512	0.01846	0.002991	0.02749	0.1807	0.009922					0.09118	0.1517	0.5408	0.02225	-0.02786	0.007956	0.01496	0.01823	0.002658	0.09419	0.008462	0.0003534	0.1731			0.01996	0.2747	0.000182	0.4998	0.1283	0.02768
P = 20.0, T = 1433, for: liq ol opx	20	1433.26				0.0581	0.1667	0.06094		0.00447	0.3986	0.1743	0.0152	0.01538	0.01688	0.00286	0.0259	0.1857	0.009086														0.09244	0.008396	0.0003437
P = 20.0, T = 1446, for: liq ol opx	20	1446.31				0.05963	0.1746	0.05667		0.005187	0.3897	0.1746	0.01557	0.01469	0.01551	0.002544	0.02461	0.1994	0.008408														0.09031	0.007796	0.0003102
P = 20.0, T = 1459, for: liq ol opx	20	1459.49				0.06115	0.183	0.05305		0.005982	0.3792	0.1745	0.01586	0.01401	0.01439	0.002242	0.02351	0.2141	0.007848														0.08812	0.007181	0.0002775
P = 20.0, T = 1472, for: liq ol opx	20	1472.43				0.06259	0.1918	0.04993		0.006847	0.3677	0.174	0.01605	0.01336	0.01344	0.001963	0.02253	0.2296	0.007374														0.0859	0.006585	0.0002468
P = 20.0, T = 1485, for: liq ol opx	20	1484.86				0.0639	0.2008	0.04721		0.007777	0.3558	0.173	0.01617	0.01276	0.01263	0.001713	0.02165	0.2455	0.006965														0.08367	0.006027	0.0002191
P = 20.0, T = 1508, for: liq spn ol opx	20	1507.56				0.06604	0.2186	0.04267		0.009636	0.3323	0.17	0.01619	0.01167	0.01132	0.001299	0.02009	0.2776	0.006286														0.07925	0.005052	0.0001726	0.1778			0.03876	0.4553	8.3e-05	0.5318	0.1415	0.04113
P = 20.0, T = 1518, for: liq spn ol opx	20	1517.75				0.06685	0.2274	0.04076		0.01053	0.321	0.168	0.01611	0.01119	0.01077	0.001132	0.0194	0.2934	0.005999														0.0771	0.004636	0.0001536	0.1768			0.04193	0.4766	7.565e-05	0.5361	0.1419	0.04283
P = 20.0, T = 1527, for: liq ol opx	20	1527.35				0.06748	0.2359	0.039		0.01203	0.3099	0.1659	0.01604	0.01074	0.01027	0.0009899	0.01869	0.308	0.00573														0.07503	0.004265	0.0001372
P = 20.0, T = 1536, for: liq ol opx	20	1536.12				0.06797	0.2441	0.03742		0.01319	0.2995	0.1636	0.01591	0.01032	0.009829	0.0008672	0.01806	0.3227	0.00549														0.073	0.003934	0.0001228
P = 20.0, T = 1544, for: liq ol opx	20	1544.23				0.0683	0.2521	0.03597		0.01438	0.2896	0.1611	0.01574	0.009938	0.009424	0.0007619	0.01747	0.3369	0.005269														0.07104	0.003637	0.0001102
P = 20.0, T = 1552, for: liq ol opx	20	1551.71				0.06851	0.2598	0.03464		0.0156	0.2802	0.1586	0.01555	0.009577	0.009053	0.0006716	0.01691	0.3505	0.005064														0.06915	0.003371	9.929e-05
P = 20.0, T = 1559, for: liq ol opx	20	1558.62				0.06859	0.2673	0.03342		0.01682	0.2712	0.1561	0.01534	0.00924	0.008711	0.000594	0.01638	0.3636	0.004875														0.06733	0.003133	8.97e-05
P = 20.0, T = 1565, for: liq ol opx	20	1565.02				0.06856	0.2744	0.03228		0.01806	0.2628	0.1535	0.01512	0.008925	0.008396	0.0005272	0.01588	0.3761	0.004699														0.06557	0.002919	8.128e-05
P = 20.0, T = 1571, for: liq ol opx	20	1570.93				0.06845	0.2813	0.03122		0.01929	0.2547	0.151	0.01489	0.00863	0.008103	0.0004695	0.0154	0.388	0.004535														0.06389	0.002726	7.386e-05
P = 20.0, T = 1576, for: liq ol opx	20	1576.41				0.06824	0.2879	0.03024		0.02052	0.2471	0.1484	0.01465	0.008353	0.007831	0.0004195	0.01496	0.3994	0.004381														0.06227	0.002551	6.73e-05
P = 20.0, T = 1592, for: liq ol	20	1591.65				0.06868	0.2992	0.02939		0.02077	0.2405	0.1452	0.01433	0.008117	0.007605	0.0003569	0.01391	0.4033	0.004181														0.06051	0.002444	6.228e-05
P = 20.0, T = 1613, for: liq ol	20	1613.26				0.06951	0.3142	0.02865		0.02024	0.2346	0.1415	0.01397	0.007911	0.007412	0.0002949	0.01248	0.4002	0.003955														0.0587	0.002387	5.842e-05
P = 20.0, T = 1633, for: liq ol	20	1632.67				0.07015	0.3286	0.02794		0.01974	0.229	0.1381	0.01362	0.007716	0.007229	0.0002472	0.01122	0.3962	0.00375														0.05701	0.002332	5.496e-05
P = 20.0, T = 1650, for: liq ol	20	1650.22				0.07062	0.3425	0.02727		0.01927	0.2236	0.1347	0.0133	0.00753	0.007055	0.0002098	0.0101	0.3916	0.003563														0.05542	0.002279	5.184e-05
P = 20.0, T = 1666, for: liq ol	20	1666.15				0.07095	0.3558	0.02663		0.01881	0.2185	0.1316	0.01298	0.007353	0.00689	0.00018	0.009108	0.3865	0.003391														0.05393	0.002229	4.9e-05
P = 30.0, T = 1504, for: liq g ol opx cpx	30	1504.35				0.0697	0.1856	0.07089		0.003191	0.3481	0.1311	0.0306	0.008465	0.06059	0.001015	0.02191	0.1886	0.03157					0.09667	0.1167	0.6428	0.04472	-0.02535	0.01311	0.009783	0.01173	0.008844	0.1065	0.007283	0.0003235										0.1421	0.1512	0.01678	0.07737	0.006136
P = 30.0, T = 1509, for: liq g ol opx cpx	30	1509.2				0.07026	0.1899	0.06981		0.003405	0.3568	0.1344	0.02839	0.008835	0.04778	0.001038	0.02165	0.1912	0.0248					0.09505	0.1192	0.6493	0.04262	-0.0248	0.01176	0.009992	0.01212	0.006752	0.1049	0.007427	0.0003244										0.1398	0.1521	0.01548	0.08072	0.006293
P = 30.0, T = 1513, for: liq g ol opx cpx	30	1512.85				0.07036	0.1932	0.06824		0.0036	0.3633	0.1368	0.02634	0.009209	0.03927	0.001054	0.02121	0.1935	0.02033					0.0934	0.1211	0.6557	0.04061	-0.02421	0.01059	0.01018	0.01256	0.005416	0.1032	0.007528	0.0003235										0.1374	0.1527	0.0143	0.0839	0.006435
P = 30.0, T = 1516, for: liq g ol opx cpx	30	1515.78				0.07019	0.196	0.06647		0.003783	0.3684	0.1387	0.02447	0.009612	0.03328	0.001067	0.0207	0.1956	0.01719					0.09177	0.1227	0.662	0.03872	-0.02361	0.009565	0.01034	0.01307	0.0045	0.1015	0.007603	0.0003214										0.1351	0.1531	0.01324	0.08697	0.006579
P = 30.0, T = 1518, for: liq g ol opx cpx	30	1518.24				0.06984	0.1984	0.06465		0.003957	0.3725	0.1402	0.02277	0.01006	0.02886	0.001076	0.02017	0.1975	0.01488					0.09015	0.1242	0.6685	0.03697	-0.02299	0.008661	0.01047	0.01366	0.003838	0.09975	0.007659	0.0003186										0.1328	0.1534	0.01228	0.08994	0.006731
P = 30.0, T = 1520, for: liq g ol opx cpx	30	1520.38				0.06937	0.2005	0.06286		0.004125	0.3758	0.1414	0.02122	0.01058	0.02547	0.001084	0.01964	0.1993	0.01311					0.08854	0.1257	0.6753	0.03534	-0.02237	0.007858	0.01059	0.01435	0.003339	0.09806	0.007701	0.0003152										0.1306	0.1535	0.01142	0.09281	0.006897
P = 30.0, T = 1522, for: liq g ol opx cpx	30	1522.29				0.06882	0.2025	0.06112		0.004286	0.3786	0.1425	0.01982	0.01118	0.02279	0.00109	0.01912	0.201	0.01172					0.08696	0.1272	0.6825	0.03384	-0.02173	0.007138	0.01067	0.01517	0.002948	0.0964	0.007729	0.0003113										0.1284	0.1536	0.01064	0.09556	0.007083
P = 30.0, T = 1524, for: liq g ol opx cpx	30	1524.03				0.06821	0.2043	0.05947		0.004441	0.3808	0.1434	0.01855	0.01189	0.02063	0.001095	0.01863	0.2027	0.0106					0.08539	0.1289	0.6906	0.03243	-0.02107	0.006483	0.01071	0.01617	0.002634	0.09476	0.007745	0.0003069										0.1262	0.1534	0.009933	0.09816	0.007294
P = 30.0, T = 1526, for: liq g ol opx cpx	30	1525.65				0.06756	0.206	0.05791		0.004589	0.3823	0.1442	0.01739	0.01275	0.01885	0.001098	0.01816	0.2043	0.009673					0.08384	0.1309	0.6999	0.03109	-0.02036	0.005878	0.01069	0.01742	0.002374	0.09315	0.007746	0.0003021										0.1241	0.153	0.009278	0.1006	0.007538
P = 30.0, T = 1527, for: liq g ol opx cpx	30	1527.22				0.06689	0.2076	0.05647		0.004728	0.3832	0.1451	0.01632	0.01383	0.01735	0.0011	0.01774	0.2059	0.008903					0.08228	0.1334	0.711	0.02981	-0.01958	0.005308	0.01059	0.01902	0.002153	0.09157	0.007727	0.0002966										0.1219	0.1522	0.008666	0.1027	0.007828
P = 30.0, T = 1530, for: liq g ol opx	30	1530.14				0.06651	0.2103	0.0546		0.004984	0.3814	0.1468	0.01552	0.01472	0.01605	0.001095	0.01721	0.2089	0.008237														0.08996	0.007596	0.0002865										0.1195	0.1485	0.008058	0.1063	0.008001
P = 30.0, T = 1538, for: liq g ol opx	30	1537.5				0.06704	0.2165	0.05134		0.005737	0.3728	0.1513	0.01538	0.01406	0.01483	0.001065	0.01632	0.2161	0.007629														0.08815	0.007173	0.0002647										0.1159	0.1376	0.007427	0.117	0.007633
P = 30.0, T = 1545, for: liq g ol opx	30	1545.04				0.06754	0.2228	0.04845		0.006654	0.3635	0.1554	0.01522	0.01347	0.01381	0.001025	0.01553	0.2236	0.007115														0.08634	0.006749	0.0002435										0.1125	0.1272	0.006854	0.1298	0.007303
P = 30.0, T = 1553, for: liq ol opx	30	1553.35				0.06808	0.2298	0.04593		0.007657	0.3535	0.1582	0.01512	0.01291	0.01293	0.0009629	0.01488	0.2327	0.006686														0.08444	0.006308	0.000222
P = 30.0, T = 1563, for: liq ol opx	30	1563.19				0.0688	0.238	0.0438		0.00842	0.3425	0.1582	0.01517	0.01233	0.0122	0.0008636	0.0145	0.2458	0.006342														0.08234	0.005826	0.0001995
P = 30.0, T = 1582, for: liq ol opx	30	1581.75				0.06992	0.2543	0.04013		0.01004	0.3209	0.1572	0.01517	0.01131	0.01098	0.0006884	0.01377	0.2722	0.005764														0.07823	0.004969	0.0001608
P = 30.0, T = 1590, for: liq ol opx	30	1590.36				0.0703	0.2623	0.03853		0.01089	0.3105	0.1563	0.01512	0.01085	0.01047	0.0006133	0.01343	0.2853	0.005516														0.07623	0.004595	0.0001446
P = 30.0, T = 1599, for: liq ol opx	30	1598.51				0.07056	0.2701	0.03707		0.01176	0.3005	0.155	0.01504	0.01043	0.01001	0.0005462	0.0131	0.2982	0.005291														0.07428	0.004255	0.0001302
P = 30.0, T = 1606, for: liq ol opx	30	1606.2				0.07072	0.2778	0.03573		0.01264	0.2909	0.1536	0.01494	0.01004	0.009591	0.0004867	0.01279	0.3108	0.005083														0.07238	0.003948	0.0001175
P = 30.0, T = 1613, for: liq ol opx	30	1613.44				0.07078	0.2852	0.03449		0.01353	0.2818	0.1519	0.01482	0.009683	0.009209	0.000434	0.01248	0.3232	0.004892														0.07054	0.003669	0.0001063
P = 30.0, T = 1620, for: liq ol opx	30	1620.24				0.07074	0.2924	0.03335		0.01443	0.273	0.1501	0.01468	0.009345	0.008859	0.0003874	0.01219	0.3352	0.004715														0.06876	0.003417	9.635e-05
P = 30.0, T = 1627, for: liq ol opx	30	1626.63				0.07061	0.2993	0.03228		0.01533	0.2647	0.1482	0.01452	0.009029	0.008536	0.0003464	0.0119	0.3469	0.00455														0.06703	0.003188	8.754e-05
P = 30.0, T = 1633, for: liq ol opx	30	1632.64				0.07041	0.306	0.03129		0.01622	0.2569	0.1462	0.01436	0.008734	0.008237	0.0003103	0.01163	0.3582	0.004396														0.06536	0.002981	7.971e-05
P = 30.0, T = 1638, for: liq ol opx	30	1638.29				0.07014	0.3125	0.03037		0.0171	0.2494	0.1442	0.01418	0.008456	0.007959	0.0002785	0.01137	0.3692	0.004252														0.06375	0.002792	7.276e-05
P = 30.0, T = 1644, for: liq ol opx	30	1643.59				0.06981	0.3187	0.02951		0.01797	0.2423	0.1421	0.014	0.008196	0.007701	0.0002504	0.01112	0.3798	0.004117														0.0622	0.00262	6.656e-05
P = 30.0, T = 1649, for: liq ol opx	30	1648.58				0.06943	0.3248	0.0287		0.01881	0.2355	0.14	0.01381	0.00795	0.007459	0.0002256	0.01088	0.39	0.00399														0.06071	0.002463	6.102e-05
P = 30.0, T = 1653, for: liq ol opx	30	1653.28				0.06901	0.3306	0.02795		0.01963	0.229	0.1379	0.01361	0.007719	0.007233	0.0002037	0.01065	0.3999	0.003871														0.05927	0.00232	5.606e-05
P = 30.0, T = 1670, for: liq ol	30	1670.47				0.06947	0.3436	0.02727		0.01927	0.2236	0.1347	0.0133	0.00753	0.007055	0.0001727	0.009658	0.3956	0.00369														0.05772	0.002257	5.274e-05
P = 30.0, T = 1687, for: liq ol	30	1687.09				0.06987	0.3569	0.02663		0.01881	0.2185	0.1316	0.01298	0.007353	0.00689	0.0001471	0.00872	0.3898	0.003519														0.05625	0.002203	4.982e-05
P = 40.0, T = 1583, for: liq g ol cpx with liq = 0	40	1583.06				0.08114	0.2234	0.03617		0.002468	0.3504	0.09958	0.03629	0.01073	0.07183	0.0003563	0.008415	0.2009	0.0364					0.09162	0.08079	0.6511	0.04745	-0.02241	0.01322	0.00601	0.009279	0.01228	0.1089	0.007074	0.0003058										0.1452	0.1512	0.02541	0.07053	0.009799
P = 40.0, T = 1589, for: liq g ol cpx	40	1589.13				0.08203	0.2297	0.03716		0.002658	0.3579	0.1029	0.03525	0.01029	0.05487	0.0003649	0.008752	0.2057	0.02775					0.08986	0.0831	0.6674	0.04621	-0.02168	0.01211	0.006056	0.009085	0.008831	0.1069	0.007126	0.0003022										0.1422	0.1496	0.02413	0.07374	0.009598
P = 40.0, T = 1594, for: liq g ol cpx	40	1593.65				0.0822	0.2346	0.03778		0.002834	0.3621	0.1054	0.03397	0.009836	0.04404	0.0003702	0.008997	0.2102	0.02225					0.08807	0.08453	0.6833	0.04485	-0.02088	0.01108	0.0061	0.008944	0.006736	0.1049	0.007114	0.000296										0.1391	0.1473	0.02277	0.07688	0.009354
P = 40.0, T = 1597, for: liq g ol cpx	40	1597.37				0.082	0.2387	0.03816		0.003006	0.3642	0.1074	0.03263	0.009417	0.03666	0.0003732	0.009186	0.2146	0.01853					0.08627	0.0855	0.6991	0.04342	-0.02005	0.01013	0.00614	0.008847	0.005355	0.1029	0.00706	0.0002883										0.1361	0.1445	0.02141	0.08006	0.009104
P = 40.0, T = 1601, for: liq g ol opx cpx	40	1600.65				0.08159	0.2423	0.03842		0.003179	0.3649	0.1091	0.03122	0.009062	0.03137	0.0003747	0.009345	0.2189	0.01586					0.08448	0.08622	0.7146	0.042	-0.01921	0.009239	0.006183	0.008801	0.00439	0.1009	0.00698	0.0002797										0.1331	0.1414	0.02006	0.08329	0.008872
P = 40.0, T = 1603, for: liq g ol opx cpx	40	1603				0.08084	0.245	0.03939		0.00331	0.3663	0.1104	0.02859	0.009158	0.02771	0.0003777	0.009607	0.2216	0.014					0.08286	0.08673	0.7216	0.04182	-0.01865	0.008296	0.006284	0.009064	0.00377	0.09899	0.006957	0.0002739										0.1304	0.1396	0.01814	0.08559	0.008843
P = 40.0, T = 1605, for: liq g ol opx cpx	40	1605.09				0.08	0.2473	0.04033		0.003435	0.3671	0.1115	0.02623	0.009323	0.02483	0.00038	0.009862	0.224	0.01252					0.08128	0.08724	0.7283	0.0417	-0.0181	0.007468	0.006377	0.009393	0.003292	0.09715	0.006925	0.0002679										0.1278	0.1378	0.01645	0.08776	0.008851
P = 40.0, T = 1607, for: liq g ol opx cpx	40	1606.99				0.0791	0.2495	0.04126		0.003554	0.3674	0.1124	0.0241	0.009564	0.02249	0.0003815	0.01011	0.2264	0.01133					0.07975	0.08779	0.7347	0.04165	-0.01756	0.006742	0.006459	0.009799	0.002914	0.09536	0.006885	0.0002618										0.1253	0.1361	0.01495	0.08981	0.008897
P = 40.0, T = 1609, for: liq g ol opx cpx	40	1608.74				0.07817	0.2515	0.0422		0.003667	0.3673	0.1132	0.0222	0.009892	0.02056	0.0003825	0.01037	0.2286	0.01035					0.07825	0.08842	0.741	0.04167	-0.01704	0.006102	0.00653	0.01029	0.002607	0.09362	0.006838	0.0002556										0.1228	0.1343	0.01363	0.09172	0.008982
P = 40.0, T = 1610, for: liq g ol opx cpx	40	1610.37				0.07722	0.2533	0.04315		0.003774	0.3668	0.114	0.0205	0.01032	0.01894	0.000383	0.01062	0.2308	0.00953					0.07679	0.08916	0.7473	0.04173	-0.01652	0.005537	0.006587	0.01089	0.002354	0.09192	0.006783	0.0002492										0.1205	0.1325	0.01246	0.09349	0.00911
P = 40.0, T = 1612, for: liq g ol opx cpx	40	1611.92				0.07625	0.2551	0.04412		0.003875	0.3659	0.1147	0.01898	0.01086	0.01756	0.0003829	0.01089	0.2329	0.008831					0.07537	0.09007	0.7538	0.04184	-0.016	0.005034	0.006629	0.01161	0.002142	0.09027	0.00672	0.0002428										0.1182	0.1306	0.01142	0.09512	0.009284
P = 40.0, T = 1613, for: liq g ol opx cpx	40	1613.43				0.07529	0.2568	0.04511		0.003972	0.3645	0.1154	0.01762	0.01156	0.01637	0.0003823	0.01116	0.2349	0.008231					0.07398	0.09119	0.7605	0.04198	-0.01548	0.004584	0.006652	0.0125	0.001961	0.08867	0.006647	0.0002362										0.1159	0.1285	0.0105	0.09659	0.009508
P = 40.0, T = 1615, for: liq g ol opx cpx	40	1614.92				0.07434	0.2584	0.04613		0.004063	0.3626	0.1161	0.0164	0.01243	0.01533	0.0003812	0.01144	0.237	0.00771					0.07261	0.09261	0.7677	0.04214	-0.01494	0.004177	0.006652	0.01358	0.001804	0.0871	0.00656	0.0002293										0.1137	0.1263	0.009665	0.09789	0.009791
P = 40.0, T = 1619, for: liq g ol opx	40	1619.38				0.0741	0.2631	0.04529		0.004351	0.3558	0.1187	0.01589	0.0125	0.01433	0.0003751	0.01133	0.2426	0.00722														0.08539	0.006288	0.0002154										0.1108	0.1194	0.008973	0.1021	0.009664
P = 40.0, T = 1625, for: liq g ol opx	40	1625.49				0.07421	0.2695	0.04348		0.004795	0.3463	0.1222	0.01571	0.01204	0.01341	0.0003651	0.01101	0.2501	0.006777														0.08358	0.005924	0.0001985										0.1076	0.1105	0.00838	0.1088	0.009305
P = 40.0, T = 1632, for: liq g ol opx	40	1631.52				0.07427	0.2758	0.04178		0.005291	0.3367	0.1255	0.01553	0.01162	0.01262	0.0003533	0.01069	0.2576	0.006392														0.08181	0.005575	0.0001827										0.1045	0.1022	0.007848	0.1162	0.008983
P = 40.0, T = 1637, for: liq g ol opx	40	1637.46				0.07426	0.2822	0.04019		0.005847	0.3271	0.1285	0.01533	0.01122	0.01192	0.0003402	0.01039	0.2651	0.006053														0.08005	0.005242	0.0001679										0.1016	0.09467	0.007373	0.1246	0.008694
P = 40.0, T = 1643, for: liq g ol opx	40	1643.3				0.0742	0.2885	0.03871		0.006472	0.3177	0.1312	0.01513	0.01086	0.0113	0.0003258	0.01011	0.2726	0.005753														0.07832	0.004927	0.0001543										0.09872	0.0878	0.006951	0.1341	0.008436
P = 40.0, T = 1649, for: liq g ol opx	40	1649.05				0.07409	0.2947	0.03732		0.007173	0.3084	0.1336	0.01493	0.01051	0.01075	0.0003103	0.009832	0.2801	0.005483														0.07662	0.00463	0.0001417										0.09598	0.08156	0.006579	0.1447	0.008205
P = 40.0, T = 1655, for: liq g ol opx	40	1654.71				0.07392	0.3009	0.03603		0.007959	0.2993	0.1356	0.01473	0.01019	0.01026	0.000294	0.009571	0.2876	0.00524														0.07495	0.00435	0.0001301										0.09334	0.07592	0.00625	0.1566	0.007998
P = 40.0, T = 1660, for: liq g ol opx	40	1660.29				0.0737	0.307	0.03482		0.008836	0.2906	0.1372	0.01454	0.009882	0.009811	0.000277	0.009323	0.2952	0.00502														0.07331	0.004088	0.0001195										0.09081	0.07083	0.005961	0.1699	0.007813
P = 40.0, T = 1666, for: liq g ol opx	40	1665.79				0.07343	0.313	0.03369		0.009811	0.282	0.1384	0.01435	0.00959	0.009404	0.0002596	0.009088	0.3027	0.004818														0.07169	0.003842	0.0001098										0.08837	0.06624	0.005705	0.1846	0.007646
P = 40.0, T = 1671, for: liq g ol opx	40	1671.22				0.07313	0.319	0.03263		0.01088	0.2738	0.1391	0.01416	0.00931	0.009032	0.000242	0.008865	0.3103	0.004634														0.0701	0.003612	0.0001008										0.08603	0.0621	0.005478	0.2006	0.007495
P = 40.0, T = 1677, for: liq g ol opx	40	1676.56				0.07278	0.3248	0.03165		0.01205	0.2659	0.1394	0.01398	0.009041	0.00869	0.0002245	0.008656	0.318	0.004463														0.06854	0.003397	9.266e-05										0.08377	0.05836	0.005276	0.2179	0.007358
P = 40.0, T = 1682, for: liq g ol opx	40	1681.82				0.07239	0.3306	0.03073		0.01329	0.2583	0.1394	0.0138	0.008783	0.008375	0.0002073	0.008459	0.3257	0.004306														0.06701	0.003197	8.518e-05										0.08159	0.05496	0.005096	0.2362	0.007233
P = 40.0, T = 1687, for: liq g ol opx	40	1686.96				0.07197	0.3362	0.02987		0.0146	0.251	0.1389	0.01362	0.008535	0.008083	0.0001907	0.008274	0.3335	0.004159														0.06552	0.00301	7.835e-05										0.07948	0.05187	0.004933	0.2552	0.007119
P = 40.0, T = 1692, for: liq ol opx	40	1692.19				0.07156	0.3421	0.0291		0.01556	0.244	0.1377	0.01347	0.008284	0.007816	0.0001735	0.008132	0.3424	0.004027														0.06401	0.002832	7.196e-05
P = 40.0, T = 1697, for: liq ol opx	40	1697.36				0.07113	0.348	0.0284		0.01619	0.2373	0.136	0.01333	0.008038	0.00757	0.0001569	0.008019	0.352	0.003907														0.06252	0.002664	6.607e-05
P = 40.0, T = 1702, for: liq ol opx	40	1702.27				0.07067	0.3537	0.02775		0.0168	0.231	0.1342	0.01318	0.007805	0.007339	0.000142	0.00791	0.3614	0.003793														0.06108	0.00251	6.078e-05
P = 40.0, T = 1707, for: liq ol opx	40	1706.95				0.07018	0.3592	0.02714		0.01739	0.2249	0.1324	0.01302	0.007586	0.007123	0.0001287	0.007804	0.3705	0.003686														0.05969	0.002368	5.6e-05
P = 40.0, T = 1711, for: liq ol opx	40	1711.4				0.06966	0.3646	0.02657		0.01795	0.2191	0.1305	0.01286	0.007378	0.006919	0.0001167	0.007702	0.3794	0.003584														0.05835	0.002238	5.169e-05
P = 40.0, T = 1717, for: liq ol	40	1716.84				0.06921	0.3706	0.02602		0.01838	0.2137	0.1285	0.01269	0.007184	0.006731	0.0001054	0.007533	0.3865	0.003482														0.05704	0.002124	4.791e-05
P = 50.0, T = 1647, for: liq g ol cpx with liq = 0	50	1646.84				0.08997	0.2614	0.01856		0.001959	0.3526	0.0774	0.03285	0.01263	0.06792	0.0001393	0.00331	0.2051	0.03368					0.08644	0.05549	0.6444	0.05031	-0.02064	0.0109	0.004114	0.007167	0.01302	0.1095	0.006773	0.0002839										0.147	0.1531	0.02877	0.06631	0.01419
P = 50.0, T = 1652, for: liq g ol cpx	50	1652.4				0.09054	0.2681	0.01961		0.002084	0.3583	0.07992	0.03203	0.01196	0.05325	0.0001431	0.003538	0.2098	0.02637					0.08472	0.05762	0.6595	0.05032	-0.01998	0.0101	0.004127	0.006956	0.009612	0.1074	0.006789	0.0002791										0.1438	0.1509	0.02731	0.06855	0.01376
P = 50.0, T = 1657, for: liq g ol cpx	50	1656.75				0.09048	0.2734	0.02057		0.0022	0.3611	0.08196	0.03101	0.01133	0.0435	0.0001456	0.00375	0.2142	0.02153					0.083	0.05909	0.6743	0.05021	-0.01928	0.009357	0.004148	0.00681	0.007443	0.1053	0.006754	0.0002723										0.1405	0.148	0.02578	0.0707	0.01331
P = 50.0, T = 1660, for: liq g ol cpx	50	1660.44				0.09006	0.2779	0.02147		0.002312	0.3621	0.08373	0.02994	0.01076	0.03664	0.0001474	0.003952	0.2185	0.01813					0.08128	0.06021	0.6888	0.04999	-0.01855	0.008672	0.00417	0.00671	0.005966	0.1032	0.006685	0.0002643										0.1373	0.1446	0.02427	0.07284	0.01286
P = 50.0, T = 1664, for: liq g ol cpx	50	1663.76				0.08945	0.2819	0.02232		0.002424	0.3618	0.08534	0.02887	0.01026	0.03159	0.0001485	0.004149	0.2227	0.01564					0.07958	0.06114	0.7034	0.04967	-0.01781	0.008037	0.004193	0.006646	0.004908	0.1011	0.006589	0.0002555										0.1341	0.141	0.02282	0.07501	0.01245
P = 50.0, T = 1667, for: liq g ol cpx	50	1666.88				0.08874	0.2857	0.02311		0.002539	0.3605	0.08687	0.02782	0.00982	0.02774	0.000149	0.004341	0.2271	0.01375					0.0779	0.06197	0.7179	0.04924	-0.01706	0.00745	0.004216	0.006609	0.004117	0.09905	0.006473	0.0002462										0.1309	0.137	0.02144	0.07726	0.01206
P = 50.0, T = 1670, for: liq g ol cpx	50	1669.9				0.08797	0.2894	0.02386		0.002658	0.3584	0.08836	0.02681	0.009435	0.02471	0.0001492	0.00453	0.2316	0.01226					0.07624	0.06274	0.7323	0.04871	-0.01631	0.006907	0.004241	0.006592	0.003508	0.09703	0.006339	0.0002364										0.1279	0.1327	0.02014	0.07959	0.01171
P = 50.0, T = 1673, for: liq g ol opx cpx	50	1672.58				0.08708	0.2926	0.02482		0.002768	0.3564	0.08968	0.02543	0.009225	0.02237	0.0001493	0.004747	0.2355	0.01111					0.07467	0.06325	0.7431	0.04878	-0.01568	0.006382	0.004291	0.006664	0.003056	0.0951	0.006224	0.0002278										0.1249	0.129	0.01869	0.08166	0.01146
P = 50.0, T = 1675, for: liq g ol opx cpx	50	1674.69				0.08602	0.2952	0.02622		0.002855	0.3552	0.09072	0.02357	0.009251	0.02056	0.00015	0.005023	0.238	0.0102					0.07324	0.06338	0.7482	0.04996	-0.01525	0.005877	0.004378	0.006876	0.002729	0.09326	0.006155	0.0002212										0.1223	0.1265	0.01703	0.08313	0.01135
P = 50.0, T = 1677, for: liq g ol opx cpx	50	1676.7				0.08493	0.2976	0.02769		0.002939	0.3537	0.0917	0.02189	0.009324	0.01902	0.0001504	0.005313	0.2404	0.009425					0.07186	0.06349	0.7531	0.05124	-0.01483	0.005426	0.004465	0.007129	0.002456	0.09148	0.00608	0.0002146										0.1197	0.1239	0.01557	0.08452	0.01128
P = 50.0, T = 1679, for: liq g ol opx cpx	50	1678.64				0.08384	0.2999	0.02924		0.003021	0.3518	0.09264	0.02036	0.00945	0.0177	0.0001505	0.00562	0.2428	0.00876					0.07051	0.0636	0.7578	0.05261	-0.01443	0.005025	0.00455	0.007429	0.002225	0.08976	0.005998	0.000208										0.1172	0.1213	0.01426	0.08586	0.01125
P = 50.0, T = 1681, for: liq g ol opx cpx	50	1680.51				0.08276	0.302	0.03088		0.003102	0.3496	0.09354	0.01899	0.009631	0.01654	0.0001504	0.005944	0.2451	0.008182					0.06921	0.06373	0.7623	0.05408	-0.01404	0.004666	0.004636	0.007781	0.002028	0.08808	0.005911	0.0002014										0.1148	0.1186	0.0131	0.08713	0.01126
P = 50.0, T = 1682, for: liq g ol opx cpx	50	1682.34				0.08168	0.3041	0.0326		0.003181	0.347	0.09441	0.01775	0.009876	0.01552	0.0001501	0.006285	0.2474	0.007675					0.06795	0.06389	0.7669	0.05563	-0.01366	0.004343	0.004719	0.008196	0.001858	0.08646	0.005818	0.0001948										0.1125	0.116	0.01206	0.08836	0.0113
P = 50.0, T = 1684, for: liq g ol opx cpx	50	1684.15				0.08062	0.3061	0.03441		0.00326	0.3441	0.09527	0.01662	0.01019	0.01463	0.0001495	0.006644	0.2497	0.007227					0.06673	0.06412	0.7714	0.05726	-0.01328	0.004052	0.004802	0.008683	0.001709	0.08489	0.005718	0.0001882										0.1102	0.1132	0.01113	0.08954	0.01137
P = 50.0, T = 1686, for: liq g ol opx cpx	50	1685.94				0.07958	0.3081	0.0363		0.003338	0.3409	0.09612	0.01561	0.0106	0.01382	0.0001487	0.007021	0.2519	0.006828					0.06554	0.06442	0.7759	0.05896	-0.01292	0.003788	0.004882	0.009256	0.001579	0.08337	0.00561	0.0001815										0.108	0.1104	0.01029	0.09068	0.0115
P = 50.0, T = 1690, for: liq g ol opx	50	1690.4				0.0792	0.3133	0.03612		0.003552	0.3328	0.09851	0.01528	0.01045	0.01302	0.0001459	0.007061	0.2577	0.006446														0.08169	0.005344	0.0001694										0.1052	0.1036	0.009672	0.09419	0.01125
P = 50.0, T = 1695, for: liq g ol opx	50	1695.47				0.07895	0.3194	0.03535		0.00382	0.3237	0.1012	0.01512	0.01017	0.01229	0.0001422	0.006998	0.2644	0.006102														0.07999	0.00505	0.0001567										0.1023	0.09639	0.009146	0.09867	0.01092
P = 50.0, T = 1700, for: liq g ol opx	50	1700.42				0.07865	0.3253	0.03458		0.00411	0.3147	0.1038	0.01494	0.009892	0.01165	0.0001381	0.006927	0.271	0.005797														0.07832	0.004772	0.0001449										0.09959	0.08974	0.008669	0.1036	0.01063
P = 50.0, T = 1705, for: liq g ol opx	50	1705.24				0.07832	0.3312	0.03382		0.004423	0.3059	0.1062	0.01476	0.009634	0.01107	0.0001338	0.006849	0.2775	0.005525														0.07669	0.004508	0.000134										0.09695	0.08364	0.008237	0.1089	0.01036
P = 50.0, T = 1710, for: liq g ol opx	50	1709.95				0.07794	0.3369	0.03307		0.004763	0.2974	0.1085	0.01457	0.009388	0.01055	0.0001292	0.006766	0.2839	0.005279														0.0751	0.004261	0.000124										0.09442	0.07805	0.007846	0.1147	0.01012
P = 50.0, T = 1715, for: liq g ol opx	50	1714.53				0.07752	0.3426	0.03233		0.005132	0.2891	0.1106	0.01438	0.009155	0.01009	0.0001243	0.006679	0.2902	0.005056														0.07354	0.004028	0.0001148										0.092	0.07295	0.007493	0.1211	0.009892
P = 50.0, T = 1719, for: liq g ol opx	50	1719				0.07707	0.3481	0.03161		0.005533	0.2811	0.1125	0.01419	0.008932	0.009665	0.0001194	0.006589	0.2964	0.004852														0.07201	0.003809	0.0001062										0.08967	0.0683	0.007174	0.1281	0.009689
P = 50.0, T = 1723, for: liq g ol opx	50	1723.35				0.07659	0.3535	0.03091		0.00597	0.2734	0.1142	0.014	0.008719	0.009277	0.0001142	0.006499	0.3025	0.004665														0.07053	0.003603	9.84e-05										0.08744	0.06405	0.006885	0.1358	0.009502
P = 50.0, T = 1728, for: liq g ol opx	50	1727.61				0.07607	0.3588	0.03023		0.006445	0.2659	0.1158	0.01381	0.008515	0.008922	0.000109	0.006408	0.3085	0.004494														0.06907	0.00341	9.119e-05										0.0853	0.06018	0.006624	0.1442	0.009332
P = 50.0, T = 1732, for: liq g ol opx	50	1731.77				0.07554	0.3639	0.02958		0.006963	0.2587	0.117	0.01362	0.008318	0.008595	0.0001037	0.006317	0.3144	0.004334														0.06766	0.003229	8.456e-05										0.08324	0.05665	0.006387	0.1533	0.009175
P = 50.0, T = 1736, for: liq g ol opx	50	1735.85				0.07497	0.369	0.02895		0.007525	0.2518	0.1181	0.01344	0.008129	0.008292	9.844e-05	0.006227	0.3203	0.004187														0.06627	0.00306	7.846e-05										0.08126	0.05342	0.006171	0.1633	0.009031
P = 50.0, T = 1740, for: liq g ol opx	50	1739.85				0.07439	0.3739	0.02835		0.008135	0.2452	0.1189	0.01326	0.007946	0.008011	9.313e-05	0.00614	0.3261	0.004049														0.06492	0.0029	7.284e-05										0.07936	0.05047	0.005975	0.1741	0.008898
P = 50.0, T = 1744, for: liq g ol opx	50	1743.78				0.07379	0.3787	0.02777		0.008793	0.2388	0.1195	0.01308	0.007769	0.007749	8.786e-05	0.006054	0.3319	0.003921														0.0636	0.002751	6.766e-05										0.07752	0.04777	0.005795	0.1857	0.008774
P = 50.0, T = 1748, for: liq g ol opx	50	1747.64				0.07318	0.3835	0.02722		0.009499	0.2326	0.1199	0.01291	0.007598	0.007505	8.265e-05	0.005972	0.3377	0.003801														0.06232	0.00261	6.289e-05										0.07576	0.0453	0.00563	0.1981	0.008659
P = 50.0, T = 1751, for: liq g ol opx	50	1751.44				0.07255	0.3881	0.0267		0.01025	0.2267	0.12	0.01274	0.007431	0.007276	7.753e-05	0.005892	0.3435	0.003688														0.06106	0.002479	5.85e-05										0.07405	0.04303	0.005477	0.2114	0.008552
P = 50.0, T = 1755, for: liq g ol opx	50	1755.18				0.07191	0.3926	0.02621		0.01105	0.2211	0.1199	0.01257	0.007269	0.007061	7.254e-05	0.005817	0.3492	0.003581														0.05983	0.002355	5.444e-05										0.0724	0.04094	0.005337	0.2253	0.008452
P = 50.0, T = 1759, for: liq g ol opx	50	1758.85				0.07126	0.397	0.02575		0.01189	0.2157	0.1196	0.0124	0.007112	0.006859	6.77e-05	0.005745	0.3549	0.003481														0.05864	0.002238	5.07e-05										0.07081	0.03901	0.005206	0.2399	0.008357
P = 50.0, T = 1762, for: liq g ol opx	50	1762.46				0.0706	0.4014	0.02532		0.01277	0.2104	0.1191	0.01224	0.006959	0.006669	6.305e-05	0.005678	0.3607	0.003386														0.05747	0.002129	4.725e-05										0.06927	0.03722	0.005083	0.2549	0.008268
P = 50.0, T = 1766, for: liq g ol opx	50	1765.99				0.06994	0.4056	0.02491		0.01367	0.2054	0.1184	0.01208	0.00681	0.006489	5.86e-05	0.005615	0.3664	0.003296														0.05633	0.002026	4.406e-05										0.06778	0.03557	0.004968	0.2703	0.008184
P = 50.0, T = 1771, for: liq g ol	50	1770.85				0.06939	0.4107	0.02443		0.01496	0.2007	0.118	0.01188	0.006683	0.006321	5.449e-05	0.005435	0.3676	0.003199														0.05528	0.001943	4.142e-05										0.06638	0.03426	0.004806	0.2895	0.008062
P = 50.0, T = 1778, for: liq ol	50	1777.86				0.06901	0.4175	0.02383		0.01684	0.1962	0.1177	0.01162	0.00658	0.006165	5.056e-05	0.005088	0.3622	0.003088														0.05431	0.001885	3.939e-05
P = 60.0, T = 1698, for: liq g ol cpx with liq = 0	60	1697.76				0.09655	0.2966	0.009358		0.001563	0.3466	0.06103	0.02897	0.0121	0.06551	5.76e-05	0.001304	0.2027	0.03211					0.08205	0.03683	0.6387	0.05243	-0.01937	0.009031	0.002985	0.004914	0.01356	0.11	0.00628	0.0002571										0.1491	0.154	0.03085	0.06354	0.01784
P = 60.0, T = 1703, for: liq g ol cpx	60	1703.07				0.09695	0.3037	0.01001		0.00165	0.3512	0.06302	0.02844	0.01152	0.05223	5.93e-05	0.001411	0.207	0.02558					0.0804	0.0388	0.6528	0.05313	-0.01877	0.008449	0.002981	0.00477	0.01021	0.1079	0.006283	0.0002523										0.1458	0.1516	0.02945	0.06523	0.01732
P = 60.0, T = 1707, for: liq g ol cpx	60	1707.39				0.09677	0.3095	0.01067		0.001731	0.3533	0.06473	0.02774	0.01097	0.04319	6.055e-05	0.001519	0.211	0.02114					0.07876	0.04023	0.6665	0.05378	-0.01814	0.007921	0.002988	0.004682	0.008004	0.1057	0.006244	0.0002459										0.1424	0.1486	0.02797	0.06683	0.01677
P = 60.0, T = 1711, for: liq g ol cpx	60	1711.13				0.09626	0.3145	0.01134		0.00181	0.3538	0.06628	0.02697	0.01047	0.0367	6.148e-05	0.001629	0.215	0.01796					0.07714	0.04135	0.6798	0.05438	-0.01749	0.007435	0.003002	0.004631	0.006467	0.1036	0.006176	0.0002385										0.1391	0.1451	0.02648	0.0684	0.01623
P = 60.0, T = 1715, for: liq g ol cpx	60	1714.56				0.09555	0.319	0.01202		0.001887	0.3531	0.06773	0.02618	0.01002	0.03185	6.217e-05	0.001742	0.2189	0.01559					0.07554	0.04229	0.693	0.05493	-0.01684	0.006985	0.003019	0.004606	0.005347	0.1015	0.006087	0.0002305										0.1358	0.1413	0.02503	0.06997	0.01572
P = 60.0, T = 1718, for: liq g ol cpx	60	1717.79				0.09474	0.3232	0.01271		0.001966	0.3516	0.06914	0.02539	0.009617	0.0281	6.266e-05	0.001859	0.2229	0.01377					0.07397	0.04312	0.706	0.05542	-0.01619	0.006566	0.003039	0.004601	0.004499	0.0994	0.005981	0.0002221										0.1326	0.1373	0.02364	0.07157	0.01524
P = 60.0, T = 1721, for: liq g ol cpx	60	1720.91				0.09387	0.3273	0.01342		0.002047	0.3492	0.07053	0.02462	0.009263	0.02512	6.297e-05	0.00198	0.2269	0.01232					0.07242	0.04388	0.7188	0.05585	-0.01554	0.006176	0.003061	0.00461	0.003841	0.09737	0.00586	0.0002134										0.1295	0.1331	0.02231	0.07322	0.01479
P = 60.0, T = 1724, for: liq g ol opx cpx	60	1723.65				0.09286	0.3308	0.0143		0.002119	0.3473	0.07176	0.02347	0.009036	0.02283	6.335e-05	0.002121	0.2301	0.01119					0.07097	0.0442	0.727	0.0571	-0.01504	0.00581	0.003115	0.004673	0.003356	0.09541	0.005766	0.000206										0.1265	0.1295	0.02079	0.07459	0.01444
P = 60.0, T = 1726, for: liq g ol opx cpx	60	1726.01				0.09173	0.3338	0.01541		0.002181	0.3459	0.07284	0.02204	0.008919	0.02101	6.383e-05	0.002287	0.2324	0.01028					0.06963	0.04408	0.7309	0.0593	-0.01468	0.005476	0.003199	0.004793	0.002988	0.09354	0.005699	0.0001999										0.1237	0.1268	0.01915	0.07563	0.01419
P = 60.0, T = 1728, for: liq g ol opx cpx	60	1728.31				0.0906	0.3367	0.01661		0.002243	0.3441	0.0739	0.02074	0.008827	0.01944	6.42e-05	0.002465	0.2346	0.009507					0.06833	0.04391	0.7346	0.06165	-0.01433	0.005175	0.003287	0.004935	0.002678	0.09173	0.005626	0.0001937										0.121	0.124	0.01768	0.07664	0.01396
P = 60.0, T = 1731, for: liq g ol opx cpx	60	1730.57				0.08947	0.3395	0.01791		0.002305	0.3419	0.07494	0.01954	0.008763	0.01809	6.447e-05	0.002658	0.2367	0.008835					0.06707	0.04371	0.7382	0.06414	-0.01399	0.004904	0.00338	0.005099	0.002413	0.08996	0.005547	0.0001875										0.1184	0.1212	0.01635	0.07764	0.01376
P = 60.0, T = 1733, for: liq g ol opx cpx	60	1732.8				0.08834	0.3423	0.0193		0.002367	0.3394	0.07598	0.01844	0.008727	0.0169	6.463e-05	0.002865	0.2389	0.008247					0.06585	0.04347	0.7416	0.06676	-0.01367	0.004658	0.003477	0.005289	0.002186	0.08825	0.005461	0.0001813										0.1159	0.1182	0.01514	0.07863	0.01359
P = 60.0, T = 1735, for: liq g ol opx cpx	60	1735.01				0.08724	0.345	0.0208		0.00243	0.3366	0.07702	0.01744	0.008721	0.01586	6.469e-05	0.003088	0.2409	0.007729					0.06468	0.04322	0.745	0.06951	-0.01335	0.004435	0.003579	0.005508	0.001989	0.08659	0.005369	0.0001751										0.1135	0.1153	0.01405	0.07961	0.01344
P = 60.0, T = 1737, for: liq g ol opx cpx	60	1737.21				0.08615	0.3476	0.0224		0.002495	0.3334	0.07806	0.01651	0.008747	0.01493	6.464e-05	0.003326	0.243	0.00727					0.06354	0.04297	0.7483	0.07238	-0.01305	0.004232	0.003685	0.005757	0.001818	0.08499	0.005272	0.0001689										0.1111	0.1122	0.01305	0.0806	0.01332
P = 60.0, T = 1739, for: liq g ol opx cpx	60	1739.4				0.08508	0.3502	0.0241		0.002561	0.3299	0.07911	0.01565	0.008807	0.0141	6.448e-05	0.003579	0.2451	0.00686					0.06244	0.04274	0.7516	0.07535	-0.01276	0.004046	0.003796	0.006041	0.001667	0.08343	0.005168	0.0001627										0.1088	0.1091	0.01214	0.0816	0.01323
P = 60.0, T = 1742, for: liq g ol opx cpx	60	1741.59				0.08404	0.3527	0.0259		0.002628	0.3261	0.08016	0.01486	0.008904	0.01335	6.422e-05	0.003847	0.2471	0.006492					0.06138	0.04252	0.7547	0.07841	-0.01247	0.003875	0.003913	0.006363	0.001534	0.08193	0.00506	0.0001566										0.1065	0.106	0.01131	0.08262	0.01317
P = 60.0, T = 1745, for: liq g ol opx	60	1744.65				0.08323	0.3565	0.02709		0.002729	0.3204	0.08166	0.01435	0.008921	0.01265	6.354e-05	0.004043	0.2504	0.006154														0.0804	0.004893	0.0001487										0.1041	0.1014	0.01063	0.08433	0.01303
P = 60.0, T = 1749, for: liq g ol opx	60	1749.11				0.08276	0.3621	0.02706		0.002893	0.3118	0.08392	0.01422	0.008745	0.01198	6.222e-05	0.004088	0.256	0.005843														0.07879	0.004643	0.0001382										0.1014	0.09483	0.01013	0.08738	0.01272
P = 60.0, T = 1753, for: liq g ol opx	60	1753.45				0.08226	0.3677	0.02698		0.003068	0.3035	0.08609	0.01408	0.008575	0.01138	6.077e-05	0.004125	0.2614	0.005565														0.07722	0.004406	0.0001285										0.09887	0.08875	0.009665	0.09066	0.01243
P = 60.0, T = 1758, for: liq g ol opx	60	1757.66				0.08174	0.3732	0.02687		0.003252	0.2953	0.08817	0.01393	0.008411	0.01084	5.921e-05	0.004154	0.2667	0.005315														0.07568	0.004181	0.0001196										0.09639	0.08315	0.009244	0.0942	0.01217
P = 60.0, T = 1762, for: liq g ol opx	60	1761.76				0.08118	0.3785	0.02673		0.003449	0.2874	0.09015	0.01377	0.008251	0.01036	5.757e-05	0.004176	0.2719	0.005089														0.07418	0.00397	0.0001113										0.09402	0.07798	0.008857	0.09801	0.01193
P = 60.0, T = 1766, for: liq g ol opx	60	1765.73				0.0806	0.3837	0.02656		0.003659	0.2798	0.09203	0.01361	0.008097	0.009918	5.586e-05	0.004192	0.277	0.004882														0.07272	0.00377	0.0001036										0.09175	0.07322	0.008502	0.1021	0.0117
P = 60.0, T = 1770, for: liq g ol opx	60	1769.6				0.08	0.3888	0.02637		0.003883	0.2724	0.09381	0.01345	0.007948	0.009515	5.41e-05	0.004202	0.282	0.004693														0.0713	0.003582	9.65e-05										0.08957	0.06885	0.008177	0.1066	0.01149
P = 60.0, T = 1773, for: liq g ol opx	60	1773.36				0.07938	0.3938	0.02616		0.004123	0.2653	0.09547	0.01329	0.007803	0.009146	5.229e-05	0.004207	0.2869	0.004519														0.06991	0.003405	8.994e-05										0.08747	0.06482	0.007879	0.1114	0.0113
P = 60.0, T = 1777, for: liq g ol opx	60	1777.02				0.07873	0.3986	0.02594		0.00438	0.2585	0.09701	0.01312	0.007663	0.008807	5.044e-05	0.004208	0.2916	0.004359														0.06856	0.003238	8.388e-05										0.08546	0.06111	0.007605	0.1166	0.01112
P = 60.0, T = 1781, for: liq g ol opx	60	1780.58				0.07808	0.4033	0.02572		0.004657	0.2518	0.09843	0.01296	0.007527	0.008493	4.857e-05	0.004205	0.2963	0.00421														0.06724	0.003081	7.827e-05										0.08353	0.05769	0.007352	0.1222	0.01096
P = 60.0, T = 1784, for: liq g ol opx	60	1784.06				0.07741	0.4079	0.02548		0.004954	0.2455	0.09973	0.0128	0.007395	0.008202	4.669e-05	0.004199	0.3009	0.004071														0.06596	0.002933	7.309e-05										0.08167	0.05454	0.007119	0.1283	0.01081
P = 60.0, T = 1787, for: liq g ol opx	60	1787.45				0.07673	0.4124	0.02524		0.005275	0.2394	0.1009	0.01264	0.007267	0.007931	4.479e-05	0.00419	0.3054	0.003942														0.06471	0.002794	6.829e-05										0.07988	0.05164	0.006904	0.1349	0.01066
P = 60.0, T = 1791, for: liq g ol opx	60	1790.77				0.07604	0.4168	0.025		0.00562	0.2335	0.1019	0.01248	0.007142	0.007678	4.29e-05	0.00418	0.3099	0.003821														0.06349	0.002662	6.385e-05										0.07816	0.04897	0.006705	0.142	0.01053
P = 60.0, T = 1794, for: liq g ol opx	60	1794.03				0.07534	0.4211	0.02477		0.005992	0.2278	0.1028	0.01232	0.00702	0.007442	4.101e-05	0.004168	0.3143	0.003707														0.0623	0.002539	5.973e-05										0.0765	0.0465	0.006521	0.1498	0.0104
P = 60.0, T = 1797, for: liq g ol opx	60	1797.22				0.07464	0.4252	0.02453		0.006393	0.2223	0.1035	0.01216	0.006901	0.00722	3.912e-05	0.004155	0.3186	0.0036														0.06114	0.002422	5.592e-05										0.0749	0.04421	0.006349	0.1581	0.01029
P = 60.0, T = 1800, for: liq g ol opx	60	1800.36				0.07393	0.4293	0.02431		0.006825	0.2171	0.1041	0.01201	0.006784	0.007012	3.725e-05	0.004141	0.3229	0.0035														0.06001	0.002311	5.238e-05										0.07336	0.0421	0.00619	0.167	0.01017
P = 60.0, T = 1803, for: liq g ol opx	60	1803.46				0.07322	0.4333	0.02409		0.00729	0.212	0.1046	0.01186	0.00667	0.006816	3.539e-05	0.004127	0.3271	0.003404														0.05891	0.002207	4.909e-05										0.07187	0.04015	0.006041	0.1766	0.01007
P = 60.0, T = 1807, for: liq g ol opx	60	1806.51				0.07251	0.4372	0.02388		0.007787	0.2072	0.1048	0.01171	0.006559	0.006631	3.356e-05	0.004113	0.3313	0.003314														0.05784	0.002108	4.603e-05										0.07043	0.03833	0.005901	0.1869	0.009972
P = 60.0, T = 1810, for: liq g ol opx	60	1809.52				0.0718	0.441	0.02368		0.008319	0.2025	0.105	0.01157	0.006449	0.006456	3.175e-05	0.004101	0.3355	0.003229														0.05679	0.002015	4.319e-05										0.06903	0.03665	0.00577	0.1979	0.009878
P = 60.0, T = 1812, for: liq g ol opx	60	1812.5				0.0711	0.4447	0.0235		0.008885	0.198	0.105	0.01142	0.006341	0.00629	2.998e-05	0.004089	0.3397	0.003148														0.05576	0.001926	4.055e-05										0.06769	0.03509	0.005647	0.2095	0.009789
P = 60.0, T = 1815, for: liq g ol opx	60	1815.44				0.07039	0.4484	0.02333		0.009485	0.1936	0.1048	0.01128	0.006235	0.006133	2.825e-05	0.004079	0.3438	0.003071														0.05476	0.001843	3.809e-05										0.06638	0.03364	0.005531	0.2218	0.009704
P = 60.0, T = 1819, for: liq g ol	60	1818.62				0.06972	0.4522	0.02313		0.01016	0.1895	0.1046	0.01114	0.006135	0.005984	2.66e-05	0.004046	0.3469	0.002995														0.0538	0.001767	3.586e-05										0.06513	0.03233	0.005408	0.2352	0.009611
P = 60.0, T = 1824, for: liq g ol	60	1823.8				0.06928	0.4581	0.0226		0.01128	0.1856	0.105	0.01092	0.006067	0.005848	2.523e-05	0.003825	0.3418	0.002904														0.05297	0.001718	3.428e-05										0.06403	0.03151	0.00519	0.2533	0.009438
P = 60.0, T = 1829, for: liq g ol	60	1828.92				0.06884	0.4639	0.0221		0.01249	0.1819	0.1051	0.01072	0.005996	0.005717	2.384e-05	0.00362	0.3369	0.002818														0.05215	0.001671	3.278e-05										0.06296	0.03074	0.004986	0.2724	0.00927
P = 60.0, T = 1834, for: liq g ol	60	1833.97				0.06839	0.4696	0.02162		0.01378	0.1782	0.105	0.01052	0.005923	0.005593	2.243e-05	0.003428	0.3322	0.002735														0.05135	0.001625	3.134e-05										0.06192	0.03002	0.004794	0.2921	0.009107
P = 60.0, T = 1839, for: liq ol	60	1839.24				0.06798	0.4755	0.02116		0.01495	0.1748	0.1046	0.01032	0.005844	0.005475	2.095e-05	0.003246	0.3275	0.002657														0.05055	0.001581	2.998e-05
[truncated: 129 more columns]

## Sheet: komatiite - KR4003 50-50
Run	Pressure, temperature and mineral composition
conditions	P(kbar)	T(°C)	ct(L)	jd(L)	di(L)	fa(L)	fo(L)	ne(L)	hm(L)	ek(L)	wo(L)	sl(L)	hm(L)	ti(L)	kj(L)	yan(L)	yab(L)	yen(L)	ykf(L)	yct(L)	ca(pl)	k(pl)	y(pl)	x(cpx)	y(cpx)	o(cpx)	n(cpx)	Q(cpx)	f(cpx)	cr(cpx)	t(cpx)	k(cpx)	x(ol)	c(ol)	Q(ol)	x(sp)	f(sp)	cr(sp)	y(sp)	c(sp)	t(sp)	Q1(sp)	Q2(sp)	Q3(sp)	x(g)	c(g)	f(g)	cr(g)	t(g)
P = 10.0, T = 1195, for: liq spn ol opx cpx with liq = 0	10	1195.01				0.03083	0.07717	0.2547		0.0006159	0.2198	0.1239	0.01198	0.01162	0.101	0.008104	0.1639	0.1317	0.06437					0.113	0.1125	0.3438	0.07439	-0.04012	0.01427	0.007784	0.01942	0.02009	0.1124	0.004757	0.0002719	0.1705			0.01073	0.107	0.0001922	0.4941	0.1169	0.01774
P = 10.0, T = 1224, for: liq spn ol opx cpx	10	1224.21				0.03575	0.08672	0.2205		0.0008442	0.2581	0.1457	0.01302	0.01384	0.0723	0.00854	0.1401	0.1366	0.04525					0.1114	0.1303	0.3455	0.05647	-0.03926	0.01385	0.008727	0.01918	0.01299	0.1116	0.005555	0.0003088	0.1731			0.01156	0.1241	0.0002732	0.4924	0.1193	0.01882
P = 10.0, T = 1247, for: liq spn ol opx cpx	10	1246.54				0.03994	0.09524	0.1853		0.001097	0.2913	0.1643	0.01379	0.0154	0.05448	0.008808	0.1162	0.141	0.0336					0.1097	0.1415	0.3448	0.043	-0.03834	0.01352	0.009793	0.01854	0.009095	0.1105	0.00621	0.0003367	0.1754			0.01232	0.1421	0.0003285	0.4927	0.1217	0.01972
P = 10.0, T = 1263, for: liq spn ol opx cpx	10	1262.96				0.04311	0.1022	0.1557		0.001361	0.3176	0.1783	0.01431	0.0164	0.04301	0.008917	0.09649	0.1449	0.02622					0.1077	0.1471	0.3419	0.03379	-0.0374	0.01326	0.01094	0.01765	0.006842	0.1091	0.006713	0.0003558	0.1775			0.01306	0.1609	0.0003547	0.4945	0.1243	0.02054
P = 10.0, T = 1275, for: liq spn ol opx cpx	10	1275.25				0.0454	0.1077	0.1326		0.001636	0.3382	0.188	0.01465	0.01697	0.03526	0.008901	0.08142	0.1483	0.02131					0.1056	0.1487	0.337	0.02754	-0.03644	0.01304	0.01217	0.0166	0.005448	0.1076	0.007099	0.0003685	0.1798			0.01386	0.1807	0.0003581	0.4973	0.127	0.02138
P = 10.0, T = 1285, for: liq spn ol opx cpx	10	1284.91				0.04704	0.1121	0.1147		0.001928	0.3544	0.1945	0.01488	0.01723	0.02976	0.008785	0.06996	0.1515	0.01787					0.1034	0.1475	0.3308	0.0232	-0.03547	0.01285	0.0135	0.0154	0.00453	0.106	0.007407	0.0003769	0.1822			0.01478	0.2019	0.0003456	0.5008	0.13	0.02231
P = 10.0, T = 1293, for: liq spn ol opx cpx	10	1292.95				0.04821	0.1158	0.1007		0.002247	0.3677	0.1982	0.01504	0.01725	0.0257	0.008589	0.06111	0.1547	0.01534					0.101	0.1443	0.3239	0.0201	-0.03448	0.01266	0.01493	0.01411	0.003894	0.1044	0.007664	0.0003825	0.185			0.01588	0.2246	0.0003226	0.5047	0.1333	0.02337
P = 10.0, T = 1300, for: liq ol opx cpx	10	1300.44				0.04915	0.1193	0.08959		0.002464	0.3791	0.199	0.01516	0.01707	0.02259	0.008234	0.05433	0.1589	0.01345					0.09861	0.1366	0.3203	0.01788	-0.03349	0.01228	0.01537	0.01285	0.003445	0.1026	0.007882	0.000386
P = 10.0, T = 1290, for: liq ol opx	10	1289.92				0.04702	0.1158	0.08127		0.002144	0.4083	0.1964	0.0139	0.01644	0.02041	0.009062	0.04834	0.1493	0.01199														0.1012	0.009142	0.000445
P = 10.0, T = 1306, for: liq ol opx	10	1305.54				0.04903	0.122	0.07345		0.002657	0.4075	0.1951	0.0147	0.01622	0.01826	0.007925	0.04418	0.1609	0.01077														0.09929	0.008773	0.000415
P = 10.0, T = 1322, for: liq ol opx	10	1322.09				0.05117	0.1291	0.06721		0.00328	0.4028	0.1935	0.01538	0.01576	0.01659	0.006829	0.04089	0.1746	0.009825														0.09718	0.008265	0.00038
P = 10.0, T = 1339, for: liq ol opx	10	1339.13				0.05338	0.1369	0.06213		0.004018	0.3949	0.1917	0.01591	0.01518	0.01525	0.005817	0.03821	0.1901	0.00907														0.09493	0.007672	0.000342
P = 10.0, T = 1356, for: liq ol opx	10	1356.03				0.05557	0.1453	0.05791		0.004871	0.3849	0.1896	0.0163	0.01455	0.01416	0.004921	0.03595	0.2069	0.008449														0.09256	0.00705	0.000304
P = 10.0, T = 1372, for: liq ol opx	10	1372.28				0.05765	0.1542	0.05433		0.005833	0.3736	0.1872	0.01657	0.01392	0.01324	0.004151	0.03399	0.2245	0.007924														0.09012	0.006442	0.000268
P = 10.0, T = 1388, for: liq ol opx	10	1387.53				0.05956	0.1632	0.05125		0.006899	0.3617	0.1845	0.01672	0.01331	0.01245	0.003503	0.03226	0.2425	0.007471														0.08766	0.005872	0.000236
P = 10.0, T = 1402, for: liq ol opx	10	1401.62				0.06125	0.1723	0.04855		0.008061	0.3496	0.1816	0.01677	0.01274	0.01177	0.002964	0.0307	0.2604	0.007072														0.0852	0.005353	0.000208
P = 10.0, T = 1415, for: liq ol opx	10	1414.52				0.06272	0.1813	0.04616		0.009311	0.3377	0.1785	0.01675	0.0122	0.01118	0.002518	0.02929	0.2781	0.006717														0.08278	0.004886	0.000184
P = 10.0, T = 1426, for: liq ol opx	10	1426.25				0.06395	0.1902	0.04402		0.01064	0.3261	0.1753	0.01665	0.0117	0.01064	0.00215	0.028	0.2953	0.006398														0.08042	0.004471	0.000163
P = 10.0, T = 1437, for: liq ol opx	10	1436.9				0.06496	0.1988	0.0421		0.01205	0.315	0.172	0.01651	0.01123	0.01016	0.001845	0.02682	0.3119	0.006107														0.07812	0.004102	0.000144
P = 10.0, T = 1446, for: liq spn ol opx	10	1446.37				0.06577	0.2072	0.04036		0.01316	0.3045	0.1687	0.0163	0.0108	0.00973	0.001594	0.02576	0.3282	0.005847														0.07589	0.003773	0.0001287	0.2066			0.0645	0.5861	7.297e-05	0.5539	0.1689	0.05247
P = 10.0, T = 1455, for: liq spn ol opx	10	1454.84				0.06639	0.2153	0.03878		0.01405	0.2945	0.1655	0.01604	0.0104	0.009337	0.001386	0.0248	0.344	0.00561														0.07373	0.003481	0.0001151	0.2041			0.06845	0.602	6.785e-05	0.5579	0.1681	0.0536
P = 10.0, T = 1463, for: liq spn ol opx	10	1462.51				0.06685	0.2232	0.03733		0.01489	0.285	0.1622	0.01577	0.01003	0.008978	0.001212	0.02391	0.3591	0.005393														0.07166	0.003221	0.0001033	0.2015			0.07227	0.6166	6.338e-05	0.5619	0.1671	0.05457
P = 10.0, T = 1469, for: liq spn ol opx	10	1469.47				0.06716	0.2308	0.03599		0.01569	0.2761	0.1591	0.01548	0.009678	0.008647	0.001064	0.02308	0.3736	0.005192														0.06967	0.002988	9.298e-05	0.1988			0.07595	0.63	5.943e-05	0.566	0.1659	0.0554
P = 10.0, T = 1476, for: liq spn ol opx	10	1475.81				0.06735	0.2382	0.03476		0.01644	0.2676	0.156	0.01519	0.009353	0.008342	0.0009393	0.02231	0.3875	0.005005														0.06776	0.00278	8.402e-05	0.1959			0.07953	0.6424	5.593e-05	0.57	0.1646	0.05611
P = 10.0, T = 1485, for: liq spn ol	10	1485.29				0.06769	0.2469	0.03363		0.0173	0.2596	0.1528	0.01488	0.009055	0.008066	0.0008155	0.02137	0.3996	0.004809														0.06582	0.002609	7.637e-05	0.1924			0.08258	0.6534	5.417e-05	0.574	0.1626	0.05653
P = 10.0, T = 1510, for: liq ol	10	1510.01				0.06886	0.2616	0.03263		0.02082	0.2521	0.1492	0.01462	0.008785	0.007825	0.0006548	0.01942	0.4025	0.004517														0.06363	0.002525	7.06e-05
P = 10.0, T = 1534, for: liq ol	10	1533.75				0.07005	0.2774	0.03179		0.02028	0.2459	0.1454	0.01424	0.00856	0.007625	0.0005303	0.01769	0.4059	0.004265														0.06144	0.002458	6.564e-05
P = 10.0, T = 1555, for: liq ol	10	1555.47				0.07098	0.2926	0.031		0.01978	0.2399	0.1417	0.01389	0.008346	0.007434	0.000437	0.01608	0.407	0.004035														0.05942	0.002399	6.132e-05
P = 10.0, T = 1575, for: liq ol	10	1575.32				0.0717	0.3072	0.03024		0.0193	0.2343	0.1383	0.01355	0.008143	0.007253	0.0003654	0.01459	0.4063	0.003823														0.05754	0.002344	5.752e-05
P = 10.0, T = 1593, for: liq ol	10	1593.49				0.07222	0.3213	0.02953		0.01884	0.2289	0.135	0.01323	0.007949	0.007081	0.0003096	0.01323	0.4044	0.003629														0.05578	0.002294	5.414e-05
P = 10.0, T = 1610, for: liq ol	10	1610.14				0.07259	0.3349	0.02884		0.0184	0.2237	0.1319	0.01292	0.007765	0.006917	0.0002652	0.012	0.4015	0.00345														0.05414	0.002247	5.11e-05
P = 20.0, T = 1373, for: liq spn ol opx cpx with liq = 0	20	1373.27				0.05297	0.1284	0.1396		0.001583	0.3026	0.1481	0.017	0.007218	0.09295	0.002999	0.05839	0.1544	0.05158					0.1123	0.1455	0.5455	0.05235	-0.03466	0.01161	0.008978	0.01476	0.01388	0.1136	0.006632	0.0003379	0.1802			0.01643	0.1453	6.137e-05	0.4636	0.1214	0.02571
P = 20.0, T = 1386, for: liq spn ol opx cpx	20	1385.71				0.05574	0.1352	0.1308		0.001857	0.3229	0.1569	0.01718	0.008248	0.06657	0.003076	0.05493	0.158	0.03663					0.1106	0.1512	0.5473	0.04693	-0.03407	0.01112	0.009682	0.01552	0.009552	0.1123	0.007049	0.0003525	0.1812			0.0168	0.1603	7.795e-05	0.4661	0.1231	0.02599
P = 20.0, T = 1395, for: liq spn ol opx cpx	20	1394.67				0.05758	0.1406	0.1203		0.002122	0.3384	0.1631	0.01716	0.009223	0.05097	0.003119	0.05063	0.1612	0.02789					0.1087	0.1545	0.5491	0.04198	-0.03339	0.01061	0.01034	0.0162	0.007162	0.1108	0.007359	0.0003616	0.1818			0.01713	0.1751	9.352e-05	0.4693	0.1247	0.02618
P = 20.0, T = 1402, for: liq spn ol opx cpx	20	1401.6				0.05879	0.145	0.1101		0.002383	0.3507	0.1674	0.01701	0.01015	0.04101	0.003138	0.0464	0.164	0.02236					0.1068	0.1563	0.5509	0.03775	-0.03268	0.01011	0.01097	0.01683	0.005702	0.1091	0.007603	0.0003671	0.1822			0.01744	0.1898	0.000108	0.4728	0.1263	0.02633
P = 20.0, T = 1407, for: liq spn ol opx cpx	20	1407.23				0.05956	0.1487	0.1009		0.002647	0.3607	0.1703	0.01677	0.01103	0.03421	0.003136	0.04256	0.1667	0.0186					0.1049	0.1569	0.5529	0.03423	-0.03197	0.00961	0.01159	0.0174	0.004737	0.1074	0.007799	0.0003702	0.1825			0.01775	0.2046	0.0001216	0.4767	0.1278	0.02645
P = 20.0, T = 1412, for: liq spn ol opx cpx	20	1412				0.06002	0.1518	0.09285		0.002916	0.3692	0.1722	0.01647	0.01189	0.02931	0.003118	0.0392	0.1693	0.0159					0.1029	0.1566	0.555	0.03132	-0.03125	0.009123	0.0122	0.01793	0.004061	0.1057	0.007963	0.0003715	0.1828			0.01808	0.2195	0.0001345	0.4807	0.1292	0.02657
P = 20.0, T = 1416, for: liq spn ol opx cpx	20	1416.16				0.06025	0.1546	0.08583		0.003194	0.3765	0.1733	0.01613	0.01273	0.02563	0.003086	0.03627	0.1718	0.01388					0.101	0.1556	0.5571	0.02892	-0.03055	0.008649	0.01279	0.01842	0.003565	0.1039	0.008103	0.0003715	0.1831			0.01844	0.2347	0.0001468	0.4849	0.1307	0.02668
P = 20.0, T = 1420, for: liq spn ol opx cpx	20	1419.86				0.0603	0.1571	0.07975		0.003483	0.3829	0.1736	0.01577	0.01356	0.02277	0.003042	0.03375	0.1743	0.01231					0.09907	0.1539	0.5592	0.02694	-0.02985	0.00819	0.01339	0.01888	0.00319	0.1021	0.008225	0.0003707	0.1834			0.01883	0.2502	0.0001588	0.4892	0.1322	0.02682
P = 20.0, T = 1423, for: liq spn ol opx cpx	20	1423.24				0.06021	0.1593	0.07448		0.003783	0.3885	0.1733	0.01538	0.01439	0.02049	0.002988	0.03156	0.1767	0.01107					0.09717	0.1517	0.5611	0.02532	-0.02918	0.007749	0.01398	0.01928	0.002901	0.1004	0.008333	0.0003691	0.1837			0.01926	0.2659	0.0001706	0.4936	0.1338	0.02696
P = 20.0, T = 1427, for: liq ol opx cpx	20	1426.73				0.06009	0.1616	0.0698		0.003934	0.3939	0.172	0.01502	0.01501	0.01863	0.002902	0.02973	0.1801	0.01006					0.09519	0.1472	0.5771	0.02373	-0.02813	0.007058	0.01351	0.0202	0.00264	0.09863	0.008421	0.0003664
P = 20.0, T = 1430, for: liq ol opx cpx	20	1430.1				0.05992	0.1638	0.06583		0.004045	0.3984	0.1702	0.01461	0.01584	0.01709	0.002804	0.02821	0.1836	0.00924					0.09314	0.1434	0.6123	0.02211	-0.02652	0.006082	0.01237	0.02258	0.002393	0.09687	0.008482	0.0003626
P = 20.0, T = 1441, for: liq ol opx	20	1441.17				0.06114	0.1704	0.06145		0.004576	0.3924	0.1701	0.01484	0.01546	0.01572	0.002541	0.02683	0.1951	0.008547														0.09474	0.008014	0.0003337
P = 20.0, T = 1454, for: liq ol opx	20	1453.92				0.06263	0.1784	0.05754		0.005254	0.3831	0.1702	0.01514	0.01476	0.01457	0.002256	0.02562	0.2091	0.00797														0.09246	0.007428	0.0003005
P = 20.0, T = 1467, for: liq ol opx	20	1466.57				0.06407	0.1868	0.05417		0.005993	0.3725	0.1698	0.01535	0.0141	0.0136	0.001988	0.02455	0.224	0.007485														0.09015	0.006847	0.0002688
P = 20.0, T = 1479, for: liq ol opx	20	1478.84				0.06539	0.1954	0.05123		0.006786	0.3614	0.1691	0.01549	0.01347	0.01278	0.001745	0.0236	0.2393	0.007067														0.08781	0.006293	0.0002397
P = 20.0, T = 1491, for: liq ol opx	20	1490.54				0.06657	0.2041	0.04864		0.007629	0.35	0.168	0.01557	0.01289	0.01207	0.001528	0.02272	0.2549	0.0067														0.08549	0.005778	0.0002134
P = 20.0, T = 1502, for: liq ol opx	20	1501.57				0.06759	0.2128	0.04633		0.008517	0.3387	0.1665	0.01559	0.01235	0.01144	0.001336	0.0219	0.2704	0.006374														0.08319	0.005308	0.0001901
P = 20.0, T = 1512, for: liq ol opx	20	1511.89				0.06845	0.2214	0.04426		0.009443	0.3276	0.1648	0.01556	0.01184	0.01089	0.00117	0.02114	0.2858	0.006081														0.08093	0.004882	0.0001696
P = 20.0, T = 1521, for: liq ol opx	20	1521.49				0.06914	0.2298	0.04238		0.0104	0.3169	0.1629	0.01549	0.01138	0.01039	0.001025	0.02042	0.3008	0.005815														0.07872	0.004498	0.0001516
P = 20.0, T = 1530, for: liq ol opx	20	1530.4				0.06967	0.238	0.04068		0.01139	0.3066	0.1608	0.01539	0.01094	0.009943	0.0009006	0.01974	0.3155	0.005572														0.07658	0.004154	0.0001359
P = 20.0, T = 1539, for: liq ol opx	20	1538.66				0.07005	0.246	0.03911		0.0124	0.2967	0.1585	0.01526	0.01054	0.009534	0.0007931	0.01911	0.3298	0.005349														0.0745	0.003845	0.0001221
P = 20.0, T = 1546, for: liq ol opx	20	1546.31				0.07029	0.2537	0.03768		0.01343	0.2873	0.1561	0.0151	0.01016	0.00916	0.0007004	0.0185	0.3435	0.005143														0.0725	0.003568	0.00011
P = 20.0, T = 1553, for: liq ol opx	20	1553.38				0.07041	0.2611	0.03635		0.01448	0.2784	0.1537	0.01493	0.009808	0.008816	0.0006204	0.01794	0.3567	0.004952														0.07056	0.003318	9.946e-05
P = 20.0, T = 1560, for: liq spn ol opx	20	1559.86				0.07044	0.2684	0.03514		0.01519	0.27	0.1513	0.01472	0.009481	0.008501	0.0005512	0.01742	0.3699	0.004778														0.06869	0.003093	9.013e-05	0.1754			0.05938	0.5779	5.524e-05	0.5577	0.1461	0.0493
P = 20.0, T = 1566, for: liq spn ol opx	20	1565.88				0.07037	0.2754	0.03401		0.0159	0.262	0.1488	0.01451	0.009174	0.008209	0.0004912	0.01694	0.3825	0.004615														0.06689	0.00289	8.191e-05	0.1731			0.06239	0.5909	5.226e-05	0.5617	0.145	0.05024
P = 20.0, T = 1571, for: liq spn ol opx	20	1571.46				0.07021	0.2822	0.03296		0.01658	0.2544	0.1463	0.01428	0.008886	0.007938	0.0004391	0.01647	0.3946	0.004463														0.06516	0.002705	7.463e-05	0.1707			0.06537	0.6032	4.959e-05	0.5656	0.1439	0.0511
P = 20.0, T = 1577, for: liq spn ol opx	20	1576.64				0.06998	0.2887	0.03197		0.01723	0.2472	0.1439	0.01406	0.008616	0.007684	0.0003936	0.01604	0.4063	0.004321														0.06349	0.002538	6.818e-05	0.1684			0.0683	0.6147	4.718e-05	0.5695	0.1427	0.05189
P = 20.0, T = 1581, for: liq spn ol opx	20	1581.47				0.06969	0.295	0.03105		0.01786	0.2404	0.1414	0.01383	0.008361	0.007448	0.0003539	0.01562	0.4175	0.004187														0.0619	0.002386	6.244e-05	0.166			0.0712	0.6256	4.5e-05	0.5733	0.1414	0.0526
P = 20.0, T = 1602, for: liq spn ol	20	1602.47				0.07035	0.3088	0.03025		0.01895	0.2343	0.1382	0.01354	0.008145	0.007255	0.0002946	0.0141	0.4141	0.003964														0.0601	0.002327	5.857e-05	0.161			0.07177	0.6308	4.929e-05	0.5758	0.1379	0.0523
P = 20.0, T = 1622, for: liq ol	20	1621.92				0.07094	0.3226	0.02953		0.01884	0.2289	0.135	0.01323	0.007949	0.007081	0.0002475	0.01275	0.4105	0.003764														0.05837	0.002274	5.511e-05
P = 20.0, T = 1640, for: liq ol	20	1639.64				0.07139	0.3361	0.02884		0.0184	0.2237	0.1319	0.01292	0.007765	0.006917	0.0002103	0.01155	0.4065	0.003582														0.05674	0.002224	5.199e-05
P = 30.0, T = 1497, for: liq g ol opx cpx with liq = 0	30	1497.5				0.07171	0.1795	0.07224		0.002912	0.3363	0.127	0.03181	0.007908	0.07741	0.00098	0.02238	0.1842	0.04068					0.1027	0.1119	0.6447	0.04718	-0.0267	0.0138	0.009258	0.01138	0.01162	0.1134	0.007077	0.0003329										0.1508	0.1485	0.01748	0.07295	0.005861
P = 30.0, T = 1504, for: liq g ol opx cpx	30	1503.91				0.07291	0.1848	0.07225		0.003143	0.3476	0.1314	0.02958	0.008304	0.05872	0.001009	0.02248	0.1872	0.03069					0.1011	0.1152	0.6506	0.04531	-0.02621	0.01238	0.009507	0.01176	0.00845	0.1117	0.007273	0.0003365										0.1484	0.1498	0.01613	0.07644	0.006049
P = 30.0, T = 1508, for: liq g ol opx cpx	30	1508.45				0.07338	0.1887	0.07131		0.003347	0.3557	0.1344	0.02747	0.008667	0.04681	0.00103	0.02225	0.1897	0.02437					0.0994	0.1175	0.6566	0.04338	-0.02565	0.01115	0.00972	0.01215	0.006536	0.11	0.007405	0.0003371										0.1459	0.1507	0.01489	0.0797	0.0062
P = 30.0, T = 1512, for: liq g ol opx cpx	30	1511.92				0.07342	0.1919	0.06991		0.003535	0.3617	0.1367	0.02553	0.009035	0.03875	0.001045	0.02186	0.1919	0.02013					0.09769	0.1194	0.6625	0.04151	-0.02505	0.01007	0.009909	0.0126	0.005289	0.1082	0.007498	0.0003358										0.1435	0.1512	0.01378	0.08282	0.006341
P = 30.0, T = 1515, for: liq g ol opx cpx	30	1514.74				0.0732	0.1946	0.06831		0.003713	0.3665	0.1385	0.02374	0.009433	0.03301	0.001057	0.0214	0.194	0.01711					0.09599	0.121	0.6683	0.03974	-0.02444	0.009121	0.01008	0.0131	0.004423	0.1064	0.007568	0.0003335										0.1411	0.1516	0.01277	0.08584	0.006482
P = 30.0, T = 1517, for: liq g ol opx cpx	30	1517.12				0.07281	0.1969	0.06664		0.003883	0.3704	0.1399	0.02212	0.009875	0.02873	0.001066	0.02091	0.1958	0.01486					0.0943	0.1224	0.6743	0.03809	-0.02382	0.008286	0.01023	0.01368	0.003791	0.1046	0.00762	0.0003305										0.1387	0.1519	0.01187	0.08876	0.006632
P = 30.0, T = 1519, for: liq g ol opx cpx	30	1519.21				0.0723	0.199	0.06498		0.004047	0.3736	0.1411	0.02066	0.01038	0.02543	0.001074	0.02041	0.1976	0.01314					0.09263	0.1239	0.6805	0.03656	-0.0232	0.007542	0.01035	0.01435	0.00331	0.1028	0.007659	0.0003269										0.1364	0.152	0.01106	0.0916	0.006795
P = 30.0, T = 1521, for: liq g ol opx cpx	30	1521.08				0.0717	0.2009	0.06335		0.004206	0.3763	0.1421	0.01932	0.01095	0.02281	0.00108	0.01992	0.1993	0.01177					0.09098	0.1254	0.687	0.03512	-0.02256	0.006876	0.01045	0.01514	0.002932	0.1011	0.007687	0.0003229										0.1341	0.1521	0.01032	0.09434	0.006976
P = 30.0, T = 1523, for: liq g ol opx cpx	30	1522.8				0.07105	0.2026	0.06178		0.004361	0.3784	0.143	0.01811	0.01162	0.02068	0.001084	0.01944	0.2009	0.01066					0.08935	0.1271	0.6942	0.03377	-0.0219	0.006271	0.01051	0.01607	0.002627	0.09935	0.007703	0.0003184										0.1319	0.152	0.00965	0.09697	0.007178
P = 30.0, T = 1524, for: liq g ol opx cpx	30	1524.4				0.07037	0.2043	0.0603		0.004509	0.3801	0.1438	0.01701	0.01242	0.01892	0.001088	0.01899	0.2025	0.009742					0.08774	0.129	0.7024	0.03249	-0.0212	0.005715	0.01053	0.01721	0.002374	0.09766	0.007706	0.0003135										0.1296	0.1517	0.009034	0.09945	0.007407
P = 30.0, T = 1526, for: liq g ol opx cpx	30	1525.93				0.06966	0.2059	0.05889		0.00465	0.3811	0.1446	0.01599	0.01339	0.01744	0.00109	0.01858	0.2041	0.008974					0.08613	0.1312	0.712	0.03126	-0.02045	0.005194	0.01049	0.01863	0.00216	0.096	0.007694	0.0003081										0.1274	0.1511	0.008462	0.1017	0.007673
P = 30.0, T = 1527, for: liq g ol opx cpx	30	1527.46				0.06894	0.2075	0.05758		0.004783	0.3814	0.1454	0.01505	0.01462	0.01618	0.001091	0.01819	0.2057	0.008324					0.08451	0.134	0.7237	0.03005	-0.01962	0.004697	0.01037	0.02045	0.001973	0.09437	0.007659	0.0003018										0.1252	0.15	0.007918	0.1037	0.007989
P = 30.0, T = 1532, for: liq g ol opx	30	1532.16				0.06892	0.2115	0.05515		0.005233	0.3768	0.1482	0.0146	0.01488	0.01502	0.001075	0.01752	0.2104	0.007734														0.0926	0.007406	0.0002863										0.1222	0.1433	0.007356	0.1102	0.007937
P = 30.0, T = 1539, for: liq g ol opx	30	1539.39				0.06939	0.2176	0.05211		0.006047	0.3683	0.1523	0.01447	0.01426	0.01397	0.001042	0.01669	0.2175	0.007209														0.09071	0.006998	0.0002646										0.1186	0.1331	0.006808	0.1219	0.007597
P = 30.0, T = 1548, for: liq ol opx	30	1548.33				0.07005	0.2248	0.04952		0.006791	0.3585	0.154	0.01448	0.01364	0.0131	0.0009644	0.01612	0.228	0.006788														0.08862	0.006535	0.0002408
P = 30.0, T = 1558, for: liq ol opx	30	1558.02				0.07077	0.2327	0.04727		0.00745	0.3481	0.1542	0.01456	0.01304	0.01235	0.0008695	0.01571	0.2407	0.006436														0.08642	0.006058	0.0002172
P = 30.0, T = 1576, for: liq ol opx	30	1576.47				0.0719	0.2487	0.04336		0.008848	0.3273	0.1535	0.0146	0.01197	0.01111	0.0006997	0.01495	0.2665	0.005848														0.08209	0.005196	0.0001761
P = 30.0, T = 1585, for: liq ol opx	30	1585.1				0.0723	0.2566	0.04167		0.009578	0.3171	0.1527	0.01457	0.0115	0.0106	0.0006259	0.01459	0.2794	0.005596														0.07998	0.004816	0.0001587
P = 30.0, T = 1593, for: liq ol opx	30	1593.29				0.07258	0.2643	0.04011		0.01033	0.3073	0.1517	0.01451	0.01106	0.01013	0.0005595	0.01424	0.2922	0.005368														0.07792	0.004468	0.0001432
P = 30.0, T = 1601, for: liq ol opx	30	1601.05				0.07276	0.2719	0.03867		0.01109	0.2978	0.1504	0.01443	0.01065	0.009706	0.0005002	0.0139	0.3047	0.005158														0.07592	0.004152	0.0001294
P = 30.0, T = 1608, for: liq ol opx	30	1608.37				0.07283	0.2793	0.03735		0.01186	0.2887	0.149	0.01434	0.01027	0.009321	0.0004473	0.01358	0.3171	0.004965														0.07397	0.003864	0.0001172
P = 30.0, T = 1615, for: liq ol opx	30	1615.27				0.07281	0.2864	0.03612		0.01263	0.28	0.1474	0.01422	0.009916	0.008967	0.0004005	0.01327	0.3291	0.004786														0.07208	0.003603	0.0001063
P = 30.0, T = 1622, for: liq ol opx	30	1621.77				0.0727	0.2934	0.03498		0.01341	0.2717	0.1456	0.01409	0.009585	0.008641	0.0003589	0.01297	0.3408	0.004619														0.07025	0.003366	9.67e-05
P = 30.0, T = 1628, for: liq ol opx	30	1627.89				0.07251	0.3001	0.03392		0.01418	0.2638	0.1438	0.01395	0.009274	0.00834	0.0003222	0.01267	0.3522	0.004464														0.06848	0.003149	8.812e-05
P = 30.0, T = 1634, for: liq ol opx	30	1633.66				0.07225	0.3067	0.03293		0.01495	0.2562	0.1419	0.0138	0.008983	0.00806	0.0002897	0.0124	0.3632	0.004318														0.06677	0.002952	8.047e-05
P = 30.0, T = 1639, for: liq ol opx	30	1639.08				0.07193	0.313	0.032		0.0157	0.2491	0.14	0.01363	0.008709	0.007799	0.0002609	0.01213	0.374	0.004182														0.06513	0.002773	7.365e-05
P = 30.0, T = 1644, for: liq ol opx	30	1644.19				0.07155	0.3191	0.03114		0.01644	0.2422	0.138	0.01347	0.008451	0.007556	0.0002354	0.01187	0.3843	0.004054														0.06354	0.002608	6.755e-05
P = 30.0, T = 1649, for: liq ol opx	30	1649.01				0.07113	0.3249	0.03032		0.01717	0.2357	0.136	0.01329	0.008208	0.007327	0.0002128	0.01162	0.3944	0.003933														0.06201	0.002458	6.208e-05
P = 30.0, T = 1654, for: liq ol opx	30	1653.55				0.07066	0.3306	0.02956		0.01787	0.2295	0.134	0.01312	0.007978	0.007113	0.0001928	0.01139	0.4041	0.003819														0.06054	0.00232	5.717e-05
P = 30.0, T = 1660, for: liq ol	30	1659.73				0.0703	0.3372	0.02884		0.0184	0.2237	0.1319	0.01292	0.007765	0.006916	0.0001733	0.01104	0.4114	0.003702														0.0591	0.002202	5.291e-05
P = 40.0, T = 1583, for: liq g ol cpx with liq = 0	40	1583.12				0.08535	0.2232	0.03657		0.002437	0.3505	0.1002	0.03572	0.01072	0.06806	0.0003545	0.008592	0.1998	0.03463					0.09593	0.08025	0.6602	0.04768	-0.02317	0.0126	0.00581	0.009393	0.01143	0.1143	0.00706	0.000318										0.1517	0.1496	0.0248	0.06972	0.009756
P = 40.0, T = 1589, for: liq g ol cpx	40	1588.7				0.08605	0.2291	0.03751		0.002618	0.357	0.1033	0.03465	0.0103	0.05285	0.0003622	0.008913	0.2044	0.02684					0.09408	0.08231	0.6751	0.04652	-0.02241	0.01159	0.005871	0.009212	0.008397	0.1122	0.007097	0.0003137										0.1485	0.1479	0.02354	0.07287	0.009559
P = 40.0, T = 1593, for: liq g ol cpx	40	1592.99				0.08611	0.2337	0.03813		0.002788	0.3608	0.1056	0.03339	0.009878	0.04289	0.000367	0.009155	0.2087	0.02176					0.09219	0.08363	0.6898	0.04526	-0.02161	0.01064	0.005931	0.009076	0.006496	0.1101	0.007079	0.000307										0.1454	0.1457	0.02222	0.07596	0.009327
P = 40.0, T = 1597, for: liq g ol cpx	40	1596.58				0.08582	0.2376	0.03855		0.002956	0.3626	0.1075	0.03208	0.009479	0.03598	0.0003698	0.009346	0.213	0.01826					0.09031	0.08456	0.7045	0.04393	-0.02078	0.009766	0.005989	0.008979	0.005217	0.1079	0.007024	0.000299										0.1422	0.143	0.02092	0.0791	0.009089
P = 40.0, T = 1600, for: liq g ol opx cpx	40	1599.74				0.08533	0.2411	0.03887		0.003125	0.3634	0.1092	0.03067	0.00915	0.03097	0.0003713	0.009514	0.2171	0.01572					0.08844	0.08526	0.7185	0.04264	-0.01995	0.008944	0.006049	0.008934	0.004314	0.1058	0.006948	0.0002902										0.1391	0.14	0.01961	0.08228	0.008873
P = 40.0, T = 1602, for: liq g ol opx cpx	40	1602.05				0.08451	0.2437	0.03985		0.003254	0.3647	0.1104	0.02814	0.009237	0.02748	0.0003742	0.009777	0.2197	0.01393					0.08675	0.08577	0.725	0.04249	-0.01937	0.008056	0.006156	0.009184	0.003724	0.1038	0.006924	0.0002842										0.1363	0.1383	0.01777	0.08456	0.008842
P = 40.0, T = 1604, for: liq g ol opx cpx	40	1604.12				0.0836	0.246	0.0408		0.003377	0.3654	0.1114	0.02586	0.009386	0.02469	0.0003764	0.01003	0.2222	0.0125					0.08509	0.08628	0.7313	0.0424	-0.01881	0.007276	0.006255	0.009494	0.003265	0.1019	0.006892	0.000278										0.1336	0.1366	0.01614	0.08673	0.008844
P = 40.0, T = 1606, for: liq g ol opx cpx	40	1606				0.08264	0.2482	0.04174		0.003494	0.3657	0.1124	0.0238	0.009606	0.02242	0.0003779	0.01029	0.2245	0.01134					0.08348	0.08682	0.7373	0.04237	-0.01827	0.006589	0.006345	0.009872	0.002899	0.09998	0.006853	0.0002717										0.1309	0.135	0.0147	0.08879	0.008882
P = 40.0, T = 1608, for: liq g ol opx cpx	40	1607.73				0.08165	0.2501	0.04268		0.003607	0.3657	0.1132	0.02196	0.009902	0.02053	0.0003789	0.01054	0.2267	0.01038					0.08191	0.08742	0.7432	0.04239	-0.01774	0.005982	0.006424	0.01033	0.002601	0.09814	0.006807	0.0002653										0.1284	0.1333	0.01343	0.09072	0.008955
P = 40.0, T = 1609, for: liq g ol opx cpx	40	1609.35				0.08064	0.252	0.04363		0.003714	0.3652	0.1139	0.02031	0.01029	0.01895	0.0003795	0.01079	0.2289	0.009566					0.08038	0.08812	0.749	0.04247	-0.01721	0.005446	0.006492	0.01088	0.002354	0.09634	0.006755	0.0002588										0.1259	0.1315	0.0123	0.09252	0.009067
P = 40.0, T = 1611, for: liq g ol opx cpx	40	1610.89				0.07961	0.2537	0.04459		0.003816	0.3644	0.1146	0.01884	0.01077	0.01759	0.0003795	0.01105	0.2309	0.008876					0.07888	0.08896	0.7549	0.04258	-0.01669	0.004968	0.006546	0.01154	0.002146	0.0946	0.006696	0.0002523										0.1235	0.1297	0.0113	0.0942	0.009219
P = 40.0, T = 1612, for: liq g ol opx cpx	40	1612.38				0.07859	0.2553	0.04556		0.003914	0.3632	0.1153	0.01752	0.01138	0.01642	0.0003791	0.01132	0.233	0.00828					0.07742	0.08997	0.761	0.04273	-0.01617	0.00454	0.006584	0.01233	0.001969	0.0929	0.006628	0.0002456										0.1212	0.1279	0.0104	0.09574	0.009414
P = 40.0, T = 1614, for: liq g ol opx cpx	40	1613.85				0.07758	0.2569	0.04656		0.004007	0.3615	0.116	0.01633	0.01214	0.01539	0.0003782	0.01159	0.235	0.007762					0.07599	0.09122	0.7675	0.0429	-0.01564	0.004153	0.006604	0.01328	0.001815	0.09125	0.00655	0.0002387										0.1189	0.1258	0.009602	0.09714	0.009658
P = 40.0, T = 1615, for: liq g ol opx cpx	40	1615.33				0.07659	0.2586	0.04757		0.004096	0.3594	0.1166	0.01526	0.01309	0.01449	0.0003767	0.01187	0.2371	0.007308					0.07458	0.09278	0.7745	0.04306	-0.01509	0.003801	0.006602	0.01444	0.001679	0.08964	0.006458	0.0002315										0.1166	0.1235	0.008877	0.09837	0.009958
P = 40.0, T = 1621, for: liq g ol opx	40	1620.7				0.07653	0.2641	0.04612		0.004464	0.3512	0.1197	0.015	0.01281	0.01358	0.0003687	0.01163	0.2437	0.006864														0.08779	0.006135	0.0002153										0.1134	0.1155	0.008294	0.104	0.009679
P = 40.0, T = 1627, for: liq g ol opx	40	1626.61				0.07656	0.2703	0.04441		0.004922	0.342	0.123	0.01484	0.01236	0.01277	0.0003583	0.01132	0.251	0.006472														0.08592	0.00579	0.0001987										0.1102	0.1072	0.007775	0.111	0.009342
P = 40.0, T = 1632, for: liq g ol opx	40	1632.44				0.07654	0.2765	0.0428		0.005435	0.3328	0.126	0.01467	0.01194	0.01206	0.0003464	0.01102	0.2583	0.006128														0.08408	0.005459	0.0001832										0.1071	0.09954	0.007309	0.1189	0.009039
P = 40.0, T = 1638, for: liq g ol opx	40	1638.2				0.07647	0.2826	0.04128		0.006013	0.3236	0.1288	0.01449	0.01155	0.01144	0.0003332	0.01074	0.2656	0.005823														0.08226	0.005143	0.0001688										0.1041	0.09252	0.006893	0.1278	0.008766
P = 40.0, T = 1644, for: liq g ol opx	40	1643.89				0.07634	0.2887	0.03986		0.006663	0.3146	0.1312	0.01432	0.01119	0.01088	0.0003188	0.01046	0.2729	0.005549														0.08047	0.004844	0.0001554										0.1012	0.08611	0.006523	0.1378	0.008522
P = 40.0, T = 1649, for: liq g ol opx	40	1649.5				0.07616	0.2948	0.03852		0.007395	0.3057	0.1334	0.01414	0.01084	0.01038	0.0003034	0.01019	0.2802	0.005303														0.07871	0.004561	0.000143										0.09838	0.08029	0.006195	0.1491	0.008302
P = 40.0, T = 1655, for: liq g ol opx	40	1655.05				0.07594	0.3008	0.03726		0.008216	0.2971	0.1351	0.01396	0.01052	0.009924	0.0002871	0.009938	0.2876	0.00508														0.07698	0.004294	0.0001316										0.0957	0.075	0.005905	0.1617	0.008105
P = 40.0, T = 1661, for: liq g ol opx	40	1660.53				0.07566	0.3067	0.03608		0.009135	0.2887	0.1364	0.01379	0.01021	0.009512	0.0002703	0.009695	0.295	0.004876														0.07528	0.004043	0.0001211										0.09312	0.07022	0.005648	0.1758	0.007927
P = 40.0, T = 1666, for: liq g ol opx	40	1665.96				0.07535	0.3126	0.03497		0.01015	0.2805	0.1373	0.01363	0.009916	0.009136	0.000253	0.009465	0.3025	0.004689														0.0736	0.003807	0.0001114										0.09064	0.06589	0.005421	0.1913	0.007767
P = 40.0, T = 1671, for: liq g ol opx	40	1671.33				0.075	0.3184	0.03393		0.01127	0.2726	0.1378	0.01347	0.009634	0.00879	0.0002356	0.009246	0.31	0.004517														0.07196	0.003586	0.0001025										0.08824	0.06196	0.00522	0.2082	0.007621
P = 40.0, T = 1677, for: liq g ol opx	40	1676.62				0.0746	0.3241	0.03296		0.01247	0.265	0.1379	0.01331	0.009363	0.008472	0.0002183	0.009039	0.3177	0.004358														0.07034	0.003379	9.437e-05										0.08592	0.0584	0.00504	0.2262	0.007489
P = 40.0, T = 1682, for: liq ol opx	40	1682.26				0.07425	0.3303	0.0321		0.0132	0.2577	0.1368	0.01319	0.009077	0.008183	0.0001985	0.0089	0.3271	0.004217														0.06868	0.003176	8.654e-05
P = 40.0, T = 1688, for: liq ol opx	40	1687.75				0.07386	0.3364	0.03132		0.01377	0.2506	0.1353	0.01307	0.008801	0.007916	0.0001797	0.008779	0.3369	0.004087														0.06706	0.002987	7.939e-05
P = 40.0, T = 1693, for: liq ol opx	40	1692.99				0.07343	0.3424	0.03058		0.01434	0.2439	0.1338	0.01294	0.008541	0.007667	0.0001629	0.008659	0.3465	0.003965														0.06548	0.002813	7.295e-05
P = 40.0, T = 1698, for: liq ol opx	40	1697.99				0.07296	0.3481	0.02988		0.01489	0.2375	0.1321	0.01281	0.008296	0.007434	0.0001478	0.008543	0.3559	0.00385														0.06395	0.002652	6.714e-05
P = 40.0, T = 1703, for: liq ol opx	40	1702.75				0.07245	0.3537	0.02923		0.01542	0.2314	0.1305	0.01268	0.008065	0.007216	0.0001342	0.00843	0.365	0.003742														0.06248	0.002504	6.19e-05
P = 40.0, T = 1707, for: liq ol opx	40	1707.3				0.07192	0.3591	0.02861		0.01593	0.2255	0.1287	0.01254	0.007846	0.007011	0.0001219	0.00832	0.374	0.003639														0.06105	0.002368	5.716e-05
P = 40.0, T = 1712, for: liq ol opx	40	1711.63				0.07136	0.3644	0.02803		0.01642	0.2199	0.127	0.01239	0.007639	0.006817	0.000111	0.008213	0.3827	0.003542														0.05968	0.002242	5.287e-05
P = 40.0, T = 1716, for: liq ol opx	40	1715.76				0.07078	0.3694	0.02749		0.01689	0.2146	0.1252	0.01224	0.007442	0.006635	0.0001011	0.008111	0.3912	0.003449														0.05835	0.002125	4.898e-05
P = 40.0, T = 1721, for: liq ol	40	1721.23				0.0703	0.3754	0.02696		0.0172	0.2096	0.1233	0.01208	0.007259	0.006466	9.149e-05	0.007919	0.3973	0.003354														0.05706	0.002025	4.56e-05
P = 50.0, T = 1647, for: liq g ol cpx with liq = 0	50	1646.61				0.09474	0.2613	0.01865		0.001922	0.3522	0.07784	0.03247	0.01294	0.06415	0.0001383	0.003366	0.2039	0.03197					0.09062	0.05534	0.6539	0.05051	-0.02135	0.01039	0.003945	0.007397	0.01211	0.1151	0.006744	0.0002948										0.1538	0.1514	0.02823	0.06527	0.01431
P = 50.0, T = 1652, for: liq g ol cpx	50	1651.75				0.09511	0.2674	0.01965		0.002041	0.357	0.08018	0.03161	0.01228	0.05111	0.0001417	0.003583	0.2084	0.02543					0.08881	0.05724	0.6677	0.0505	-0.02068	0.009664	0.003969	0.007191	0.009124	0.1128	0.006749	0.0002894										0.1504	0.1491	0.02679	0.06744	0.01388
P = 50.0, T = 1656, for: liq g ol cpx	50	1655.89				0.09491	0.2725	0.02057		0.002151	0.3595	0.08212	0.03059	0.01166	0.04222	0.0001441	0.003787	0.2126	0.02099					0.08699	0.0586	0.6813	0.05039	-0.01996	0.008987	0.003999	0.007041	0.007166	0.1106	0.00671	0.0002822										0.147	0.1463	0.0253	0.06954	0.01344
P = 50.0, T = 1659, for: liq g ol cpx	50	1659.45				0.09439	0.2768	0.02144		0.00226	0.3604	0.08382	0.02953	0.01109	0.03585	0.0001457	0.003982	0.2168	0.01783					0.08518	0.05967	0.6948	0.05019	-0.01923	0.008358	0.004031	0.006934	0.005805	0.1083	0.006641	0.0002739										0.1436	0.1431	0.02383	0.07164	0.013
P = 50.0, T = 1663, for: liq g ol cpx	50	1662.69				0.09369	0.2807	0.02226		0.002369	0.3601	0.08538	0.02848	0.01058	0.0311	0.0001468	0.004172	0.2209	0.01547					0.08339	0.06057	0.7082	0.0499	-0.01848	0.007773	0.004063	0.00686	0.004815	0.1061	0.006549	0.0002649										0.1403	0.1396	0.02243	0.07378	0.01259
P = 50.0, T = 1666, for: liq g ol cpx	50	1665.75				0.09289	0.2844	0.02304		0.00248	0.3588	0.08686	0.02745	0.01014	0.02744	0.0001474	0.004359	0.2252	0.01365					0.08163	0.06137	0.7216	0.04951	-0.01773	0.007231	0.004096	0.006811	0.004067	0.1039	0.006439	0.0002555										0.137	0.1358	0.0211	0.07599	0.01221
P = 50.0, T = 1669, for: liq g ol cpx	50	1668.7				0.09204	0.288	0.02377		0.002596	0.3569	0.08829	0.02647	0.009745	0.02453	0.0001476	0.004542	0.2295	0.01222					0.07988	0.06212	0.7349	0.04903	-0.01698	0.006728	0.00413	0.006783	0.003485	0.1018	0.006312	0.0002456										0.1338	0.1318	0.01985	0.07829	0.01186
P = 50.0, T = 1671, for: liq g ol opx cpx	50	1671.34				0.09107	0.2912	0.02469		0.002704	0.355	0.08958	0.02515	0.009518	0.02227	0.0001479	0.004751	0.2333	0.01109					0.07823	0.06264	0.745	0.04909	-0.01635	0.006237	0.004186	0.006838	0.003049	0.09976	0.006202	0.0002368										0.1307	0.1283	0.01845	0.08034	0.0116
P = 50.0, T = 1673, for: liq g ol opx cpx	50	1673.44				0.08993	0.2937	0.02602		0.002789	0.3539	0.0906	0.02334	0.009526	0.02051	0.0001485	0.005014	0.2358	0.01021					0.07672	0.0628	0.7498	0.05019	-0.0159	0.005755	0.004272	0.007035	0.002731	0.09781	0.006136	0.0002301										0.1279	0.1258	0.01686	0.0818	0.01149
P = 50.0, T = 1675, for: liq g ol opx cpx	50	1675.43				0.08878	0.2961	0.02742		0.002871	0.3525	0.09156	0.0217	0.00958	0.01901	0.000149	0.005291	0.2382	0.009451					0.07525	0.06294	0.7544	0.05137	-0.01547	0.005325	0.004358	0.007268	0.002464	0.09593	0.006064	0.0002233										0.1252	0.1234	0.01544	0.08319	0.01141
P = 50.0, T = 1677, for: liq g ol opx cpx	50	1677.36				0.08762	0.2984	0.02888		0.002952	0.3508	0.09248	0.02022	0.009681	0.01771	0.0001492	0.005581	0.2406	0.008797					0.07383	0.06308	0.7589	0.05265	-0.01505	0.00494	0.004443	0.007543	0.002238	0.0941	0.005988	0.0002166										0.1226	0.1209	0.01417	0.08452	0.01137
P = 50.0, T = 1679, for: liq g ol opx cpx	50	1679.21				0.08646	0.3005	0.03042		0.003031	0.3488	0.09336	0.01888	0.009833	0.01657	0.0001492	0.005886	0.2429	0.008227					0.07246	0.06323	0.7632	0.05401	-0.01465	0.004595	0.004527	0.007865	0.002044	0.09232	0.005905	0.0002099										0.1201	0.1184	0.01304	0.08579	0.01136
P = 50.0, T = 1681, for: liq g ol opx cpx	50	1681.02				0.08531	0.3026	0.03204		0.003108	0.3465	0.09422	0.01767	0.01004	0.01557	0.000149	0.006206	0.2452	0.007725					0.07112	0.06341	0.7674	0.05545	-0.01426	0.004284	0.004611	0.008241	0.001876	0.0906	0.005818	0.0002032										0.1177	0.1159	0.01202	0.08702	0.01138
P = 50.0, T = 1683, for: liq g ol opx cpx	50	1682.8				0.08418	0.3046	0.03373		0.003185	0.3438	0.09505	0.01657	0.01031	0.01469	0.0001485	0.006542	0.2474	0.007281					0.06983	0.06364	0.7717	0.05696	-0.01387	0.004004	0.004692	0.00868	0.001729	0.08893	0.005724	0.0001965										0.1153	0.1133	0.01111	0.0882	0.01144
P = 50.0, T = 1685, for: liq g ol opx cpx	50	1684.56				0.08307	0.3065	0.03549		0.003262	0.3408	0.09588	0.01557	0.01066	0.01389	0.0001479	0.006895	0.2496	0.006885					0.06857	0.06392	0.7759	0.05853	-0.0135	0.003749	0.004773	0.00919	0.0016	0.08732	0.005625	0.0001898										0.113	0.1106	0.0103	0.08934	0.01153
P = 50.0, T = 1686, for: liq g ol opx cpx	50	1686.32				0.08198	0.3085	0.03733		0.003338	0.3375	0.0967	0.01466	0.01109	0.01318	0.000147	0.007263	0.2518	0.006529					0.06735	0.0643	0.7802	0.06016	-0.01313	0.003517	0.00485	0.009785	0.001485	0.08575	0.005518	0.000183										0.1107	0.1078	0.009556	0.09045	0.01166
P = 50.0, T = 1691, for: liq g ol opx	50	1691.1				0.08164	0.3141	0.03679		0.003577	0.329	0.09924	0.01448	0.01083	0.01245	0.0001438	0.007241	0.2581	0.006181														0.08398	0.005237	0.0001701										0.1078	0.1008	0.009035	0.09448	0.01135
P = 50.0, T = 1696, for: liq g ol opx	50	1695.98				0.08132	0.3199	0.03607		0.003845	0.3203	0.1018	0.01433	0.01053	0.01179	0.0001402	0.007183	0.2645	0.005871														0.08222	0.004959	0.0001577										0.1049	0.0941	0.008569	0.09908	0.01104
P = 50.0, T = 1701, for: liq g ol opx	50	1700.75				0.08095	0.3256	0.03535		0.004137	0.3117	0.1042	0.01416	0.01026	0.01121	0.0001362	0.007117	0.2709	0.005594														0.0805	0.004695	0.0001462										0.1021	0.08788	0.008145	0.1041	0.01076
P = 50.0, T = 1705, for: liq g ol opx	50	1705.41				0.08055	0.3313	0.03463		0.004452	0.3033	0.1065	0.014	0.009995	0.01069	0.0001319	0.007044	0.2772	0.005344														0.07882	0.004445	0.0001355										0.09942	0.08216	0.00776	0.1096	0.0105
P = 50.0, T = 1710, for: liq g ol opx	50	1709.96				0.08011	0.3368	0.03392		0.004795	0.2952	0.1086	0.01383	0.009746	0.01021	0.0001274	0.006966	0.2834	0.005118														0.07718	0.00421	0.0001256										0.09686	0.07691	0.007411	0.1156	0.01026
P = 50.0, T = 1714, for: liq g ol opx	50	1714.41				0.07963	0.3422	0.03321		0.005169	0.2873	0.1106	0.01366	0.009509	0.009783	0.0001227	0.006885	0.2895	0.004912														0.07557	0.003987	0.0001165										0.0944	0.0721	0.007095	0.1222	0.01005
P = 50.0, T = 1719, for: liq g ol opx	50	1718.75				0.07912	0.3476	0.03253		0.005576	0.2796	0.1124	0.01348	0.009283	0.00939	0.0001178	0.0068	0.2955	0.004723														0.074	0.003778	0.000108										0.09204	0.06769	0.006808	0.1294	0.009849
P = 50.0, T = 1723, for: liq g ol opx	50	1723				0.07859	0.3528	0.03185		0.006019	0.2722	0.114	0.01331	0.009066	0.009031	0.0001128	0.006714	0.3014	0.004549														0.07247	0.003581	0.0001003										0.08977	0.06366	0.006548	0.1373	0.009668
P = 50.0, T = 1727, for: liq g ol opx	50	1727.16				0.07803	0.3579	0.0312		0.006503	0.265	0.1154	0.01314	0.008858	0.008699	0.0001077	0.006627	0.3073	0.004388														0.07098	0.003396	9.31e-05										0.08759	0.05997	0.006312	0.1459	0.009501
P = 50.0, T = 1731, for: liq g ol opx	50	1731.24				0.07744	0.363	0.03057		0.007029	0.2581	0.1165	0.01298	0.008657	0.008392	0.0001026	0.006539	0.3131	0.004238														0.06952	0.003221	8.649e-05										0.08549	0.05659	0.006097	0.1554	0.009347
P = 50.0, T = 1735, for: liq g ol opx	50	1735.24				0.07684	0.3679	0.02996		0.007602	0.2515	0.1175	0.01281	0.008464	0.008108	9.738e-05	0.006453	0.3188	0.004099														0.06809	0.003057	8.039e-05										0.08347	0.0535	0.005901	0.1656	0.009205
P = 50.0, T = 1739, for: liq g ol opx	50	1739.18				0.07622	0.3727	0.02937		0.008223	0.2451	0.1182	0.01265	0.008277	0.007843	9.217e-05	0.006368	0.3246	0.003969														0.0667	0.002903	7.476e-05										0.08152	0.05066	0.005722	0.1767	0.009074
P = 50.0, T = 1743, for: liq g ol opx	50	1743.06				0.07558	0.3774	0.0288		0.008893	0.2389	0.1187	0.01249	0.008096	0.007596	8.699e-05	0.006285	0.3303	0.003848														0.06534	0.002758	6.956e-05										0.07964	0.04806	0.005558	0.1886	0.008952
P = 50.0, T = 1747, for: liq g ol opx	50	1746.88				0.07493	0.382	0.02827		0.009612	0.233	0.119	0.01234	0.00792	0.007365	8.186e-05	0.006205	0.336	0.003734														0.06401	0.002621	6.476e-05										0.07783	0.04566	0.005407	0.2014	0.008838
P = 50.0, T = 1751, for: liq g ol opx	50	1750.64				0.07427	0.3866	0.02776		0.01038	0.2272	0.119	0.01218	0.007749	0.007148	7.683e-05	0.006127	0.3417	0.003626														0.06272	0.002493	6.032e-05										0.07608	0.04346	0.005268	0.2149	0.008732
P = 50.0, T = 1754, for: liq g ol opx	50	1754.35				0.0736	0.391	0.02727		0.01119	0.2218	0.1188	0.01203	0.007583	0.006944	7.191e-05	0.006053	0.3474	0.003525														0.06146	0.002372	5.622e-05										0.07439	0.04143	0.005139	0.2291	0.008632
P = 50.0, T = 1758, for: liq g ol opx	50	1757.99				0.07293	0.3954	0.02681		0.01204	0.2165	0.1185	0.01189	0.007421	0.006752	6.715e-05	0.005982	0.353	0.003429														0.06022	0.002258	5.243e-05										0.07275	0.03955	0.005019	0.2439	0.008538
P = 50.0, T = 1762, for: liq g ol opx	50	1761.57				0.07224	0.3996	0.02638		0.01292	0.2114	0.1179	0.01174	0.007264	0.00657	6.257e-05	0.005915	0.3587	0.003338														0.05902	0.00215	4.893e-05										0.07117	0.0378	0.004906	0.2591	0.008449
P = 50.0, T = 1765, for: liq g ol opx	50	1765.09				0.07155	0.4038	0.02597		0.01383	0.2065	0.1172	0.01159	0.007111	0.006398	5.82e-05	0.005853	0.3643	0.003252														0.05785	0.002049	4.569e-05										0.06964	0.03618	0.0048	0.2746	0.008364
P = 50.0, T = 1769, for: liq g ol opx	50	1768.52				0.07086	0.4079	0.0256		0.01475	0.2018	0.1163	0.01145	0.006962	0.006236	5.405e-05	0.005794	0.37	0.00317														0.05671	0.001954	4.27e-05										0.06816	0.03466	0.0047	0.2904	0.008284
P = 50.0, T = 1772, for: liq g ol opx	50	1771.88				0.07016	0.4119	0.02524		0.0157	0.1973	0.1153	0.01131	0.006818	0.006081	5.013e-05	0.00574	0.3755	0.003093														0.0556	0.001864	3.994e-05										0.06672	0.03325	0.004604	0.3062	0.008207
P = 50.0, T = 1780, for: liq ol	50	1779.63				0.06988	0.4197	0.02481		0.01583	0.1933	0.1134	0.01111	0.00668	0.00595	4.509e-05	0.005464	0.3739	0.003001														0.0545	0.001803	3.777e-05
P = 60.0, T = 1697, for: liq g ol cpx with liq = 0	60	1697.29				0.1017	0.2965	0.009358		0.001526	0.3457	0.06131	0.02866	0.01273	0.06174	5.699e-05	0.001322	0.2014	0.03043					0.08611	0.03681	0.6484	0.05261	-0.02007	0.008596	0.002843	0.005177	0.01262	0.1157	0.00624	0.0002666										0.1561	0.1521	0.03037	0.06232	0.01823
P = 60.0, T = 1702, for: liq g ol cpx	60	1702.21				0.1019	0.3031	0.009975		0.001608	0.3495	0.06317	0.02809	0.01212	0.05	5.854e-05	0.001423	0.2056	0.02462					0.08437	0.03859	0.6614	0.05324	-0.01945	0.008072	0.002847	0.005029	0.009681	0.1134	0.006234	0.0002612										0.1526	0.1497	0.02899	0.06395	0.01769
P = 60.0, T = 1706, for: liq g ol cpx	60	1706.31				0.1016	0.3086	0.0106		0.001685	0.3513	0.0648	0.02739	0.01154	0.04181	5.971e-05	0.001526	0.2095	0.02058					0.08264	0.03992	0.674	0.05382	-0.0188	0.007592	0.002861	0.004931	0.007697	0.1111	0.006192	0.0002545										0.1491	0.1468	0.02753	0.06551	0.01713
P = 60.0, T = 1710, for: liq g ol cpx	60	1709.93				0.101	0.3134	0.01123		0.00176	0.3517	0.06629	0.02663	0.01101	0.03582	6.061e-05	0.00163	0.2133	0.01763					0.08092	0.04099	0.6863	0.05436	-0.01815	0.007148	0.00288	0.004869	0.006287	0.1088	0.006126	0.0002469										0.1456	0.1434	0.02609	0.06704	0.01658
P = 60.0, T = 1713, for: liq g ol cpx	60	1713.27				0.1002	0.3177	0.01187		0.001834	0.3511	0.0677	0.02585	0.01054	0.03129	6.129e-05	0.001738	0.2172	0.0154					0.07923	0.04191	0.6984	0.05485	-0.01749	0.006734	0.002902	0.004832	0.005241	0.1066	0.006041	0.0002387										0.1422	0.1399	0.02468	0.06859	0.01607
P = 60.0, T = 1716, for: liq g ol cpx	60	1716.43				0.09926	0.3218	0.01253		0.00191	0.3496	0.06906	0.02507	0.01012	0.02774	6.179e-05	0.001849	0.221	0.01365					0.07757	0.04272	0.7105	0.0553	-0.01683	0.006348	0.002926	0.004814	0.004442	0.1044	0.00594	0.0002302										0.1389	0.136	0.02334	0.07016	0.01558
P = 60.0, T = 1719, for: liq g ol cpx	60	1719.49				0.09829	0.3258	0.01319		0.001988	0.3475	0.0704	0.02432	0.009743	0.02489	6.212e-05	0.001963	0.2249	0.01226					0.07593	0.04348	0.7223	0.05568	-0.01617	0.005987	0.002953	0.004811	0.003815	0.1022	0.005826	0.0002214										0.1356	0.132	0.02206	0.07177	0.01513
P = 60.0, T = 1722, for: liq g ol opx cpx	60	1722.07				0.09716	0.3291	0.01407		0.002054	0.3461	0.07155	0.02306	0.009529	0.02273	6.261e-05	0.0021	0.2277	0.01119					0.07442	0.04369	0.7285	0.05713	-0.0157	0.00564	0.003015	0.004878	0.003361	0.1002	0.00575	0.0002145										0.1325	0.129	0.02048	0.073	0.0148
P = 60.0, T = 1724, for: liq g ol opx cpx	60	1724.39				0.09595	0.3321	0.01511		0.002113	0.3448	0.07259	0.02169	0.009394	0.02097	6.311e-05	0.002255	0.23	0.0103					0.073	0.04363	0.7322	0.05917	-0.01533	0.005322	0.003095	0.004987	0.003003	0.09818	0.005688	0.0002083										0.1296	0.1264	0.01891	0.07401	0.01454
P = 60.0, T = 1727, for: liq g ol opx cpx	60	1726.66				0.09473	0.3349	0.01622		0.002172	0.3432	0.07362	0.02043	0.009285	0.01944	6.351e-05	0.002422	0.2322	0.009544					0.07162	0.04353	0.7357	0.06133	-0.01496	0.005034	0.003178	0.005117	0.0027	0.09625	0.00562	0.000202										0.1268	0.1238	0.01749	0.075	0.0143
P = 60.0, T = 1729, for: liq g ol opx cpx	60	1728.88				0.09351	0.3377	0.01742		0.002231	0.3413	0.07464	0.01927	0.009202	0.01812	6.382e-05	0.002601	0.2343	0.008882					0.07028	0.04338	0.7392	0.06362	-0.01461	0.004773	0.003264	0.005267	0.00244	0.09438	0.005546	0.0001957										0.1241	0.1211	0.0162	0.07596	0.01409
P = 60.0, T = 1731, for: liq g ol opx cpx	60	1731.06				0.09231	0.3404	0.0187		0.002291	0.339	0.07564	0.01821	0.009147	0.01696	6.403e-05	0.002792	0.2365	0.008303					0.06898	0.04322	0.7425	0.06603	-0.01427	0.004537	0.003354	0.005441	0.002217	0.09256	0.005466	0.0001895										0.1214	0.1184	0.01503	0.07691	0.01391
P = 60.0, T = 1733, for: liq g ol opx cpx	60	1733.22				0.09112	0.343	0.02007		0.002351	0.3364	0.07665	0.01723	0.009121	0.01593	6.414e-05	0.002997	0.2386	0.007791					0.06773	0.04303	0.7457	0.06856	-0.01394	0.004321	0.003448	0.00564	0.002022	0.0908	0.005381	0.0001832										0.1188	0.1156	0.01397	0.07786	0.01375
P = 60.0, T = 1735, for: liq g ol opx cpx	60	1735.37				0.08995	0.3456	0.02154		0.002412	0.3336	0.07765	0.01633	0.009125	0.01501	6.416e-05	0.003216	0.2406	0.007335					0.06652	0.04284	0.7489	0.07119	-0.01363	0.004125	0.003546	0.005868	0.001851	0.08909	0.00529	0.0001769										0.1164	0.1127	0.013	0.0788	0.01362
P = 60.0, T = 1738, for: liq g ol opx cpx	60	1737.51				0.08881	0.3482	0.0231		0.002473	0.3304	0.07865	0.01549	0.00916	0.01419	6.408e-05	0.003448	0.2426	0.006928					0.06535	0.04265	0.752	0.07392	-0.01332	0.003945	0.003648	0.006125	0.001701	0.08744	0.005195	0.0001707										0.1139	0.1098	0.01212	0.07976	0.01352
P = 60.0, T = 1740, for: liq g ol opx cpx	60	1739.64				0.08769	0.3507	0.02475		0.002537	0.327	0.07966	0.01472	0.00923	0.01345	6.39e-05	0.003694	0.2447	0.006562					0.06421	0.04247	0.755	0.07674	-0.01302	0.003779	0.003754	0.006417	0.001568	0.08584	0.005094	0.0001645										0.1116	0.1069	0.01131	0.08072	0.01344
P = 60.0, T = 1742, for: liq g ol opx cpx	60	1741.78				0.08659	0.3531	0.02648		0.002601	0.3233	0.08067	0.01401	0.009336	0.01278	6.362e-05	0.003954	0.2467	0.006231					0.06311	0.04233	0.758	0.07963	-0.01273	0.003625	0.003865	0.006745	0.00145	0.08429	0.004988	0.0001583										0.1093	0.1038	0.01057	0.08169	0.01339
P = 60.0, T = 1745, for: liq g ol opx	60	1745.04				0.08579	0.3571	0.02739		0.002711	0.3171	0.08228	0.01362	0.00931	0.01214	6.284e-05	0.004114	0.2504	0.005923														0.08269	0.00481	0.0001498										0.1068	0.09907	0.009981	0.08363	0.01322
P = 60.0, T = 1749, for: liq g ol opx	60	1749.33				0.08526	0.3626	0.02737		0.002873	0.309	0.08443	0.0135	0.009126	0.01153	6.154e-05	0.004159	0.2557	0.00564														0.08103	0.004573	0.0001396										0.1041	0.0929	0.009533	0.08668	0.01291
P = 60.0, T = 1754, for: liq g ol opx	60	1753.51				0.08469	0.368	0.02731		0.003044	0.301	0.08649	0.01337	0.00895	0.01099	6.013e-05	0.004196	0.2609	0.005386														0.07941	0.004348	0.0001301										0.1015	0.08719	0.00912	0.08997	0.01263
P = 60.0, T = 1758, for: liq g ol opx	60	1757.58				0.0841	0.3732	0.02721		0.003226	0.2932	0.08848	0.01323	0.008779	0.01049	5.863e-05	0.004226	0.266	0.005155														0.07783	0.004135	0.0001213										0.09894	0.08191	0.008741	0.09352	0.01238
P = 60.0, T = 1762, for: liq g ol opx	60	1761.54				0.08348	0.3784	0.02709		0.00342	0.2857	0.09037	0.01309	0.008614	0.01005	5.705e-05	0.004249	0.271	0.004946														0.07629	0.003933	0.0001131										0.09654	0.07702	0.008392	0.09734	0.01214
P = 60.0, T = 1765, for: liq g ol opx	60	1765.39				0.08285	0.3834	0.02694		0.003627	0.2784	0.09216	0.01295	0.008454	0.009639	5.539e-05	0.004266	0.2759	0.004754														0.07478	0.003742	0.0001055										0.09422	0.07251	0.008072	0.1015	0.01192
P = 60.0, T = 1769, for: liq g ol opx	60	1769.14				0.08219	0.3883	0.02678		0.003849	0.2713	0.09385	0.0128	0.0083	0.009264	5.369e-05	0.004278	0.2808	0.004577														0.07332	0.003562	9.844e-05										0.092	0.06834	0.007777	0.1059	0.01171
P = 60.0, T = 1773, for: liq g ol opx	60	1772.79				0.08151	0.3931	0.02659		0.004086	0.2645	0.09543	0.01265	0.00815	0.00892	5.194e-05	0.004285	0.2855	0.004414														0.07189	0.003392	9.193e-05										0.08987	0.0645	0.007506	0.1108	0.01152
P = 60.0, T = 1776, for: liq g ol opx	60	1776.35				0.08083	0.3978	0.02639		0.004342	0.2579	0.0969	0.0125	0.008006	0.008602	5.016e-05	0.004288	0.2901	0.004263														0.0705	0.003232	8.589e-05										0.08782	0.06095	0.007256	0.116	0.01135
P = 60.0, T = 1780, for: liq g ol opx	60	1779.83				0.08012	0.4024	0.02619		0.004616	0.2515	0.09826	0.01235	0.007865	0.008307	4.835e-05	0.004287	0.2947	0.004123														0.06914	0.003081	8.03e-05										0.08585	0.05767	0.007025	0.1216	0.01118
P = 60.0, T = 1783, for: liq g ol opx	60	1783.22				0.07941	0.4068	0.02597		0.004912	0.2454	0.09949	0.01221	0.007729	0.008032	4.653e-05	0.004283	0.2992	0.003992														0.06782	0.002938	7.511e-05										0.08395	0.05463	0.006812	0.1278	0.01103
P = 60.0, T = 1787, for: liq g ol opx	60	1786.54				0.07869	0.4112	0.02575		0.00523	0.2395	0.1006	0.01206	0.007596	0.007776	4.469e-05	0.004277	0.3036	0.003869														0.06654	0.002802	7.03e-05										0.08212	0.05183	0.006615	0.1344	0.01089
P = 60.0, T = 1790, for: liq g ol opx	60	1789.8				0.07796	0.4155	0.02553		0.005574	0.2338	0.1016	0.01192	0.007467	0.007537	4.284e-05	0.004268	0.3079	0.003754														0.06528	0.002675	6.583e-05										0.08036	0.04924	0.006432	0.1416	0.01075
P = 60.0, T = 1793, for: liq g ol opx	60	1792.99				0.07723	0.4196	0.0253		0.005945	0.2283	0.1024	0.01178	0.007341	0.007313	4.1e-05	0.004258	0.3122	0.003646														0.06406	0.002554	6.169e-05										0.07867	0.04684	0.006262	0.1493	0.01063
P = 60.0, T = 1796, for: liq g ol opx	60	1796.13				0.0765	0.4237	0.02508		0.006345	0.223	0.1031	0.01164	0.007218	0.007102	3.916e-05	0.004246	0.3165	0.003544														0.06287	0.00244	5.784e-05										0.07703	0.04462	0.006104	0.1577	0.01051
P = 60.0, T = 1799, for: liq g ol opx	60	1799.23				0.07576	0.4277	0.02486		0.006775	0.2179	0.1037	0.0115	0.007098	0.006904	3.732e-05	0.004234	0.3207	0.003448														0.0617	0.002332	5.425e-05										0.07545	0.04256	0.005957	0.1666	0.0104
P = 60.0, T = 1802, for: liq g ol opx	60	1802.28				0.07502	0.4316	0.02465		0.007238	0.213	0.1041	0.01137	0.00698	0.006716	3.551e-05	0.004221	0.3248	0.003357														0.06057	0.00223	5.092e-05										0.07392	0.04065	0.005819	0.1763	0.01029
P = 60.0, T = 1805, for: liq g ol opx	60	1805.29				0.07428	0.4354	0.02445		0.007734	0.2083	0.1043	0.01123	0.006864	0.006539	3.37e-05	0.004209	0.329	0.003271														0.05946	0.002133	4.782e-05										0.07244	0.03887	0.00569	0.1866	0.01019
P = 60.0, T = 1808, for: liq g ol opx	60	1808.27				0.07355	0.4392	0.02426		0.008264	0.2037	0.1044	0.0111	0.006751	0.006372	3.193e-05	0.004196	0.3331	0.003189														0.05838	0.002041	4.493e-05										0.07101	0.03722	0.005568	0.1976	0.0101
P = 60.0, T = 1811, for: liq g ol opx	60	1811.22				0.07281	0.4429	0.02407		0.008827	0.1993	0.1044	0.01097	0.006639	0.006213	3.018e-05	0.004185	0.3372	0.003111														0.05733	0.001954	4.223e-05										0.06963	0.03569	0.005454	0.2092	0.01001
P = 60.0, T = 1814, for: liq g ol opx	60	1814.14				0.07208	0.4465	0.02391		0.009424	0.1951	0.1042	0.01084	0.006529	0.006062	2.847e-05	0.004175	0.3413	0.003037														0.0563	0.001872	3.972e-05										0.06828	0.03425	0.005346	0.2215	0.009925
P = 60.0, T = 1817, for: liq g ol opx	60	1817.03				0.07135	0.45	0.02375		0.01005	0.191	0.1038	0.01072	0.006421	0.005918	2.68e-05	0.004166	0.3453	0.002966														0.0553	0.001793	3.737e-05										0.06698	0.03291	0.005244	0.2343	0.009842
P = 60.0, T = 1820, for: liq g ol opx	60	1819.89				0.07063	0.4535	0.02362		0.01071	0.187	0.1034	0.01059	0.006315	0.005781	2.518e-05	0.004159	0.3494	0.002898														0.05432	0.001719	3.518e-05										0.06572	0.03166	0.005146	0.2477	0.009762
P = 60.0, T = 1823, for: liq g ol opx	60	1822.72				0.06991	0.4569	0.0235		0.01139	0.1832	0.1028	0.01047	0.00621	0.005651	2.362e-05	0.004155	0.3534	0.002834														0.05336	0.001648	3.314e-05										0.0645	0.03049	0.005054	0.2615	0.009686
P = 60.0, T = 1827, for: liq g ol	60	1827.46				0.06942	0.4622	0.02306		0.01252	0.1797	0.1027	0.01029	0.006134	0.005531	2.228e-05	0.003971	0.3498	0.002756														0.05253	0.001601	3.165e-05										0.06342	0.02973	0.004877	0.28	0.009532
P = 60.0, T = 1832, for: liq g ol	60	1832.46				0.06897	0.4678	0.02258		0.01378	0.1763	0.1026	0.01011	0.006061	0.005416	2.097e-05	0.003769	0.3451	0.002679														0.05173	0.001559	3.031e-05										0.06239	0.02907	0.004697	0.2998	0.009369
P = 60.0, T = 1839, for: liq ol	60	1838.85				0.06867	0.4751	0.02216		0.01414	0.1731	0.1013	0.009927	0.005966	0.005314	1.924e-05	0.003563	0.34	0.002606														0.05089	0.001521	2.902e-05
[truncated: 129 more columns]
